# Supplementary material for: The phytochrome interacting proteins ERF55 and ERF58 repress light-induced seed germination in Arabidopsis thaliana
Source: Nat Commun. 2022 Mar 29;13:1656. doi: 10.1038/s41467-022-29315-3 (PMC8964797; doi:10.1038/s41467-022-29315-3)
Supplement: Supplementary file 4 — Supplementary Data 1 [file 41467_2022_29315_MOESM4_ESM.gb]

LOCUS       pDSLEXAv3        7404 bp ds-DNA   circular     27-JUL-2021
DEFINITION  
COMMENT     ApEinfo:methylated:1
FEATURES             Location/Qualifiers
     CDS             complement(3325..4116)
                     /label=KanR
                     /ApEinfo_fwdcolor=#ffb900
                     /ApEinfo_revcolor=#ffb900
     CDS             776..796
                     /label=SV40 NLS
                     /ApEinfo_fwdcolor=#00f600
                     /ApEinfo_revcolor=#00f600
     rep_origin      complement(2108..2790)
                     /label=ColE1 origin
                     /ApEinfo_fwdcolor=gray50
                     /ApEinfo_revcolor=gray50
     rep_origin      complement(7040..7346)
                     /label=F1 ori
                     /ApEinfo_fwdcolor=gray50
                     /ApEinfo_revcolor=gray50
     CDS             6131..6805
                     /label=TRP1
                     /ApEinfo_fwdcolor=yellow
                     /ApEinfo_revcolor=yellow
     rep_origin      4251..5591
                     /label=2 micron origin
                     /ApEinfo_fwdcolor=#ff6fcf
                     /ApEinfo_revcolor=#ff6fcf
     terminator      1513..1705
                     /label=ADH1 terminator
                     /ApEinfo_fwdcolor=#996633
                     /ApEinfo_revcolor=#996633
     promoter        30..728
                     /label=ADH1 promoter
                     /ApEinfo_fwdcolor=#ff0000
                     /ApEinfo_revcolor=#ff0000
     CDS             818..1423
                     /label=LexA
                     /ApEinfo_fwdcolor=#51ae00
                     /ApEinfo_revcolor=#51ae00
ORIGIN
        1 CGGTGCGGGC CTCTTCGCTA TTACGCCAGA TCCTTTTGTT GTTTCCGGGT GTACAATATG
       61 GACTTCCTCT TTTCTGGCAA CCAAACCCAT ACATCGGGAT TCCTATAATA CCTTCGTTGG
      121 TCTCCCTAAC ATGTAGGTGG CGGAGGGGAG ATATACAATA GAACAGATAC CAGACAAGAC
      181 ATAATGGGCT AAACAAGACT ACACCAATTA CACTGCCTCA TTGATGGTGG TACATAACGA
      241 ACTAATACTG TAGCCCTAGA CTTGATAGCC ATCATCATAT CGAAGTTTCA CTACCCTTTT
      301 TCCATTTGCC ATCTATTGAA GTAATAATAG GCGCATGCAA CTTCTTTTCT TTTTTTTTCT
      361 TTTCTCTCTC CCCCGTTGTT GTCTCACCAT ATCCGCAATG ACAAAAAAAT GATGGAAGAC
      421 ACTAAAGGAA AAAATTAACG ACAAAGACAG CACCAACAGA TGTCGTTGTT CCAGAGCTGA
      481 TGAGGGGTAT CTCGAAGCAC ACGAAACTTT TTCCTTCCTT CATTCACGCA CACTACTCTC
      541 TAATGAGCAA CGGTATACGG CCTTCCTTCC AGTTACTTGA ATTTGAAATA AAAAAAAGTT
      601 TGCTGTCTTG CTATCAAGTA TAAATAGACC TGCAATTATT AATCTTTTGT TTCCTCGTCA
      661 TTGTTCTCGT TCCCTTTCTT CCTTGTTTCT TTTTCTGCAC AATATTTCAA GCTATACCAA
      721 GCATACAATC AACTCCAAGC TTGGATCCGG GCCCACTAGT GGAGGCGGTC TGCAGCCTAA
      781 GAAGAAGAGA AAGGTTGGAG GAGGCGCATC GGGCGGAATG AAAGCGTTAA CGGCCAGGCA
      841 ACAAGAGGTG TTTGATCTCA TCCGTGATCA CATCAGCCAG ACAGGTATGC CGCCGACGCG
      901 TGCGGAAATC GCGCAGCGTT TGGGGTTCCG TTCCCCAAAC GCGGCTGAAG AACATCTGAA
      961 GGCGCTGGCA CGCAAAGGCG TTATTGAAAT TGTTTCCGGC GCATCACGCG GGATTCGTCT
     1021 GTTGCAGGAA GAGGAAGAAG GGTTGCCGCT GGTAGGTCGT GTGGCTGCCG GTGAACCACT
     1081 TCTGGCGCAA CAGCATATTG AAGGTCATTA TCAGGTCGAT CCTTCCTTAT TCAAGCCGAA
     1141 TGCTGATTTC CTGCTGCGCG TCAGCGGGAT GTCGATGAAA GATATCGGCA TTATGGATGG
     1201 TGACTTGCTG GCAGTGCATA AAACTCAGGA TGTACGTAAC GGTCAGGTCG TTGTCGCACG
     1261 TATTGATGAC GAGGTTACCG TTAAGCGCCT GAAAAAACAG GGCAATAAAG TCGAACTGTT
     1321 GCCAGAAAAT AGCGAGTTTA AACCAATTGT CGTAGATCTT CGTCAGCAGA GCTTCACCAT
     1381 TGAAGGGCTG GCGGTTGGGG TTATTCGCAA CGGCGACTGG CTGTAAGCGG CCGCATAACT
     1441 AGCATAACCC CTTGGGGCCT CTAAACGGGT CTTGAGGGGT TTTTTGCGCG CTTGCAGCCA
     1501 AGCTAATTCC GGGCGAATTT CTTATGATTT ATGATTTTTA TTATTAAATA AGTTATAAAA
     1561 AAAATAAGTG TATACAAATT TTAAAGTGAC TCTTAGGTTT TAAAACGAAA ATTCTTATTC
     1621 TTGAGTAACT CTTTCCTGTA GGTCAGGTTG CTTTCTCAGG TATAGCATGA GGTCGCTCTT
     1681 ATTGACCACA CCTCTACCGG CATGCAAGCT TGGCGTAATC ATGGTCATAG CTGTTTCCTG
     1741 TGTGAAATTG TTATCCGCTC ACAATTCCAC ACAACATACG AGCCGGAAGC ATAAAGTGTA
     1801 AAGCCTGGGG TGCCTAATGA GTGAGCTAAC TCACATTAAT TGCGTTGCGC TCACTGCCCG
     1861 CTTTCCAGTC GGGAAACCTG TCGTGCCAGC TGCATTAATG AATCGGCCAA CGCGCGGGGA
     1921 GAGGCGGTTT GCGTATTGGG CGCTCTTCCG CTTCCTCGCT CACTGACTCG CTGCGCTCGG
     1981 TCGTTCGGCT GCGGCGAGCG GTATCAGCTC ACTCAAAGGC GGTAATACGG TTATCCACAG
     2041 AATCAGGGGA TAACGCAGGA AAGAACATGT GAGCAAAAGG CCAGCAAAAG GCCAGGAACC
     2101 GTAAAAAGGC CGCGTTGCTG GCGTTTTTCC ATAGGCTCCG CCCCCCTGAC GAGCATCACA
     2161 AAAATCGACG CTCAAGTCAG AGGTGGCGAA ACCCGACAGG ACTATAAAGA TACCAGGCGT
     2221 TTCCCCCTGG AAGCTCCCTC GTGCGCTCTC CTGTTCCGAC CCTGCCGCTT ACCGGATACC
     2281 TGTCCGCCTT TCTCCCTTCG GGAAGCGTGG CGCTTTCTCA TAGCTCACGC TGTAGGTATC
     2341 TCAGTTCGGT GTAGGTCGTT CGCTCCAAGC TGGGCTGTGT GCACGAACCC CCCGTTCAGC
     2401 CCGACCGCTG CGCCTTATCC GGTAACTATC GTCTTGAGTC CAACCCGGTA AGACACGACT
     2461 TATCGCCACT GGCAGCAGCC ACTGGTAACA GGATTAGCAG AGCGAGGTAT GTAGGCGGTG
     2521 CTACAGAGTT CTTGAAGTGG TGGCCTAACT ACGGCTACAC TAGAAGAACA GTATTTGGTA
     2581 TCTGCGCTCT GCTGAAGCCA GTTACCTTCG GAAAAAGAGT TGGTAGCTCT TGATCCGGCA
     2641 AACAAACCAC CGCTGGTAGC GGTGGTTTTT TTGTTTGCAA GCAGCAGATT ACGCGCAGAA
     2701 AAAAAGGATC TCAAGAAGAT CCTTTGATCT TTTCTACGGG GTCTGACGCT CAGTGGAACG
     2761 AAAACTCACG TTAAGGGATT TTGGTCATGA GATTATCAAA AAGGATCTTC ACCTAGATCC
     2821 TTTTAAATTA AAAATGAAGT TTTAAATCAA TCTAAAGTAT ATATGAGTAA CCTGAGGCTA
     2881 TGGCAGGGCC TGCCGCCCCG ACGTTGGCTG CGAGCCCTGG GCCTTCACCC GAACTTGGGG
     2941 GGTGGGGTGG GGAAAAGGAA GAAACGCGGG CGTATTGGCC CCAATGGGGT CTCGGTGGGG
     3001 TATCGACAGA GTGCCAGCCC TGGGACCGAA CCCCGCGTTT ATGAACAAAC GACCCAACAC
     3061 CGTGCGTTTT ATTCTGTCTT TTTATTGCCG TCATAGCGCG GGTTCCTTCC GGTATTGTCT
     3121 CCTTCCGTGT TTCAGTTAGC CTCCCCCTAG GGTGGGCGAA GAACTCCAGC ATGAGATCCC
     3181 CGCGCTGGAG GATCATCCAG CCGGCGTCCC GGAAAACGAT TCCGAAGCCC AACCTTTCAT
     3241 AGAAGGCGGC GGTGGAATCG AAATCTCGTG ATGGCAGGTT GGGCGTCGCT TGGTCGGTCA
     3301 TTTCGAACCC CAGAGTCCCG CTCAGAAGAA CTCGTCAAGA AGGCGATAGA AGGCGATGCG
     3361 CTGCGAATCG GGAGCGGCGA TACCGTAAAG CACGAGGAAG CGGTCAGCCC ATTCGCCGCC
     3421 AAGCTCTTCA GCAATATCAC GGGTAGCCAA CGCTATGTCC TGATAGCGGT CCGCCACACC
     3481 CAGCCGGCCA CAGTCGATGA ATCCAGAAAA GCGGCCATTT TCCACCATGA TATTCGGCAA
     3541 GCAGGCATCG CCATGAGTCA CGACGAGATC CTCGCCGTCG GGCATGCTCG CCTTGAGCCT
     3601 GGCGAACAGT TCGGCTGGCG CGAGCCCCTG ATGCTCTTCG TCCAGATCAT CCTGATCGAC
     3661 AAGACCGGCT TCCATCCGAG TACGTGCTCG CTCGATGCGA TGTTTCGCTT GGTGGTCGAA
     3721 TGGGCAGGTA GCCGGATCAA GCGTATGCAG CCGCCGCATT GCATCAGCCA TGATGGATAC
     3781 TTTCTCGGCA GGAGCAAGGT GAGATGACAG GAGATCCTGC CCCGGCACTT CGCCCAATAG
     3841 CAGCCAGTCC CTTCCCGCTT CAGTGACAAC GTCGAGCACA GCTGCGCAAG GAACGCCCGT
     3901 CGTGGCCAGC CACGATAGCC GCGCTGCCTC GTCTTGCAGT TCATTCAGGG CACCGGACAG
     3961 GTCGGTCTTG ACAAAAAGAA CCGGGCGCCC CTGCGCTGAC AGCCGGAACA CGGCGGCATC
     4021 AGAGCAGCCG ATTGTCTGTT GTGCCCAGTC ATAGCCGAAT AGCCTCTCCA CCCAAGCGGC
     4081 CGGAGAACCT GCGTGCAATC CATCTTGTTC AATCATACTC TTCCTTTTTC AATATTATTG
     4141 AAGCATTTAT CAGGGTTATT GTCTCATGAG CGGATACATA TTTGAATGTA TTTAGAAAAA
     4201 TAAACAAATA GGGGTTCCGC GCACATTTCC CCGAAAAGTG CCACCTGAAC GAAGCATCTG
     4261 TGCTTCATTT TGTAGAACAA AAATGCAACG CGAGAGCGCT AATTTTTCAA ACAAAGAATC
     4321 TGAGCTGCAT TTTTACAGAA CAGAAATGCA ACGCGAAAGC GCTATTTTAC CAACGAAGAA
     4381 TCTGTGCTTC ATTTTTGTAA AACAAAAATG CAACGCGAGA GCGCTAATTT TTCAAACAAA
     4441 GAATCTGAGC TGCATTTTTA CAGAACAGAA ATGCAACGCG AGAGCGCTAT TTTACCAACA
     4501 AAGAATCTAT ACTTCTTTTT TGTTCTACAA AAATGCATCC CGAGAGCGCT ATTTTTCTAA
     4561 CAAAGCATCT TAGATTACTT TTTTTCTCCT TTGTGCGCTC TATAATGCAG TCTCTTGATA
     4621 ACTTTTTGCA CTGTAGGTCC GTTAAGGTTA GAAGAAGGCT ACTTTGGTGT CTATTTTCTC
     4681 TTCCATAAAA AAAGCCTGAC TCCACTTCCC GCGTTTACTG ATTACTAGCG AAGCTGCGGG
     4741 TGCATTTTTT CAAGATAAAG GCATCCCCGA TTATATTCTA TACCGATGTG GATTGCGCAT
     4801 ACTTTGTGAA CAGAAAGTGA TAGCGTTGAT GATTCTTCAT TGGTCAGAAA ATTATGAACG
     4861 GTTTCTTCTA TTTTGTCTCT ATATACTACG TATAGGAAAT GTTTACATTT TCGTATTGTT
     4921 TTCGATTCAC TCTATGAATA GTTCTTACTA CAATTTTTTT GTCTAAAGAG TAATACTAGA
     4981 GATAAACATA AAAAATGTAG AGGTCGAGTT TAGATGCAAG TTCAAGGAGC GAAAGGTGGA
     5041 TGGGTAGGTT ATATAGGGAT ATAGCACAGA GATATATAGC AAAGAGATAC TTTTGAGCAA
     5101 TGTTTGTGGA AGCGGTATTC GCAATATTTT AGTAGCTCGT TACAGTCCGG TGCGTTTTTG
     5161 GTTTTTTGAA AGTGCGTCTT CAGAGCGCTT TTGGTTTTCA AAAGCGCTCT GAAGTTCCTA
     5221 TACTTTCTAG AGAATAGGAA CTTCGGAATA GGAACTTCAA AGCGTTTCCG AAAACGAGCG
     5281 CTTCCGAAAA TGCAACGCGA GCTGCGCACA TACAGCTCAC TGTTCACGTC GCACCTATAT
     5341 CTGCGTGTTG CCTGTATATA TATATACATG AGAAGAACGG CATAGTGCGT GTTTATGCTT
     5401 AAATGCGTAC TTATATGCGT CTATTTATGT AGGATGAAAG GTAGTCTAGT ACCTCCTGTG
     5461 ATATTATCCC ATTCCATGCG GGGTATCGTA TGCTTCCTTC AGCACTACCC TTTAGCTGTT
     5521 CTATATGCTG CCACTCCTCA ATTGGATTAG TCTCATCCTT CAATGCTATC ATTTCCTTTG
     5581 ATATTGGATC ATACTAAGAA ACCATTATTA TCATGACATT AACCTATAAA AATAGGCGTA
     5641 TCACGAGGCC CTTTCGTCTC GCGCGTTTCG GTGATGACGG TGAAAACCTC TGACACATGC
     5701 AGCTCCCGGA GACGGTCACA GCTTGTCTGT AAGCGGATGC CGGGAGCAGA CAAGCCCGTC
     5761 AGGGCGCGTC AGCGGGTGTT GGCGGGTGTC GGGGCTGGCT TAACTATGCG GCATCAGAGC
     5821 AGATTGTACT GAGAGTGCAC CATAGATCAA CGACATTACT ATATATATAA TATAGGAAGC
     5881 ATTTAATAGA ACAGCATCGT AATATATGTG TACTTTGCAG TTATGACGCC AGATGGCAGT
     5941 AGTGGAAGAT ATTCTTTATT GAAAAATAGC TTGTCACCTT ACGTACAATC TTGATCCGGA
     6001 GCTTTTCTTT TTTTGCCGAT TAAGAATTAA TTCGGTCGAA AAAAGAAAAG GAGAGGGCCA
     6061 AGAGGGAGGG CATTGGTGAC TATTGAGCAC GTGAGTATAC GTGATTAAGC ACACAAAGGC
     6121 AGCTTGGAGT ATGTCTGTTA TTAATTTCAC AGGTAGTTCT GGTCCATTGG TGAAAGTTTG
     6181 CGGCTTGCAG AGCACAGAGG CCGCAGAATG TGCTCTAGAT TCCGATGCTG ACTTGCTGGG
     6241 TATTATATGT GTGCCCAATA GAAAGAGAAC AATTGACCCG GTTATTGCAA GGAAAATTTC
     6301 AAGTCTTGTA AAAGCATATA AAAATAGTTC AGGCACTCCG AAATACTTGG TTGGCGTGTT
     6361 TCGTAATCAA CCTAAGGAGG ATGTTTTGGC TCTGGTCAAT GATTACGGCA TTGATATCGT
     6421 CCAACTGCAT GGAGATGAGT CGTGGCAAGA ATACCAAGAG TTCCTCGGTT TGCCAGTTAT
     6481 TAAAAGACTC GTATTTCCAA AAGACTGCAA CATACTACTC AGTGCAGCTT CACAGAAACC
     6541 TCATTCGTTT ATTCCCTTGT TTGATTCAGA AGCAGGTGGG ACAGGTGAAC TTTTGGATTG
     6601 GAACTCGATT TCTGACTGGG TTGGAAGGCA AGAGAGCCCC GAAAGCTTAC ATTTTATGTT
     6661 AGCTGGTGGA CTGACGCCAG AAAATGTTGG TGATGCGCTT AGATTAAATG GCGTTATTGG
     6721 TGTTGATGTA AGCGGAGGTG TGGAGACAAA TGGTGTAAAA GACTCTAACA AAATAGCAAA
     6781 TTTCGTCAAA AATGCTAAGA AATAGGTTAT TACTGAGTAG TATTTATTTA AGTATTGTTT
     6841 GTGCACTTGC CGATCTATGC GGTGTGAAAT ACCGCACAGA TGCGTAAGGA GAAAATACCG
     6901 CATCAGGAAA TTGTAAGCGT TAATATTTTG TTAAAATTCG CGTTAAATTT TTGTTAAATC
     6961 AGCTCATTTT TTAACCAATA GGCCGAAATC GGCAAAATCC CTTATAAATC AAAAGAATAG
     7021 ACCGAGATAG GGTTGAGTGT TGTTCCAGTT TGGAACAAGA GTCCACTATT AAAGAACGTG
     7081 GACTCCAACG TCAAAGGGCG AAAAACCGTC TATCAGGGCG ATGGCCCACT ACGTGAACCA
     7141 TCACCCTAAT CAAGTTTTTT GGGGTCGAGG TGCCGTAAAG CACTAAATCG GAACCCTAAA
     7201 GGGAGCCCCC GATTTAGAGC TTGACGGGGA AAGCCGGCGA ACGTGGCGAG AAAGGAAGGG
     7261 AAGAAAGCGA AAGGAGCGGG CGCTAGGGCG CTGGCAAGTG TAGCGGTCAC GCTGCGCGTA
     7321 ACCACCACAC CCGCCGCGCT TAATGCGCCG CTACAGGGCG CGTCCATTCG CCATTCAGGC
     7381 TGCGCAACTG TTGGGAAGGG CGAT   
//
