# Supplementary material for: The phytochrome interacting proteins ERF55 and ERF58 repress light-induced seed germination in Arabidopsis thaliana
Source: Nat Commun. 2022 Mar 29;13:1656. doi: 10.1038/s41467-022-29315-3 (PMC8964797; doi:10.1038/s41467-022-29315-3)
Supplement: Supplementary file 5 — Supplementary Data 2 [file 41467_2022_29315_MOESM5_ESM.gb]

LOCUS       pDS15A-PHYA-FLAG-PɸB       10371 bp ds-DNA     circular     17-NOV-2021
DEFINITION  
COMMENT     ApEinfo:methylated:1
FEATURES             Location/Qualifiers
     rep_origin      123..988
                     /locus_tag="p15A ori"
                     /ApEinfo_fwdcolor="#ebb906"
                     /ApEinfo_revcolor="#ebb906"
                     /ApEinfo_graphicformat="arrow_data {{0 1 2 0 0 -1} {} 0}
                     width 5 offset 0"
     CDS             1078..2226
                     /locus_tag="LacIQ"
                     /ApEinfo_fwdcolor="#91e371"
                     /ApEinfo_revcolor="#91e371"
                     /ApEinfo_graphicformat="arrow_data {{0 1 2 0 0 -1} {} 0}
                     width 5 offset 0"
     CDS             2591..5956
                     /locus_tag="PHYA"
                     /ApEinfo_fwdcolor="#d1dbff"
                     /ApEinfo_revcolor="#d1dbff"
                     /ApEinfo_graphicformat="arrow_data {{0 1 2 0 0 -1} {} 0}
                     width 5 offset 0"
     promoter        6072..6088
                     /locus_tag="T7 promoter"
                     /ApEinfo_fwdcolor="#ff0000"
                     /ApEinfo_revcolor="#ff0000"
                     /ApEinfo_graphicformat="arrow_data {{0 1 2 0 0 -1} {} 0}
                     width 5 offset 0"
     CDS             6164..7075
                     /locus_tag="AtHY2 delta signal peptide"
                     /ApEinfo_fwdcolor="#d1dbff"
                     /ApEinfo_revcolor="#d1dbff"
                     /ApEinfo_graphicformat="arrow_data {{0 1 2 0 0 -1} {} 0}
                     width 5 offset 0"
     CDS             7125..7805
                     /locus_tag="AtHY1 delta signal peptide"
                     /ApEinfo_fwdcolor="#d1dbff"
                     /ApEinfo_revcolor="#d1dbff"
                     /ApEinfo_graphicformat="arrow_data {{0 1 2 0 0 -1} {} 0}
                     width 5 offset 0"
     CDS             7856..8173
                     /locus_tag="AtFD3 delta signal peptide"
                     /ApEinfo_fwdcolor="#d1dbff"
                     /ApEinfo_revcolor="#d1dbff"
                     /ApEinfo_graphicformat="arrow_data {{0 1 2 0 0 -1} {} 0}
                     width 5 offset 0"
     CDS             8224..9159
                     /locus_tag="AtFNR2 delta signal peptide"
                     /ApEinfo_fwdcolor="#d1dbff"
                     /ApEinfo_revcolor="#d1dbff"
                     /ApEinfo_graphicformat="arrow_data {{0 1 2 0 0 -1} {} 0}
                     width 5 offset 0"
     terminator      9201..9248
                     /locus_tag="T7 terminator"
                     /ApEinfo_fwdcolor="#ff0000"
                     /ApEinfo_revcolor="#ff0000"
                     /ApEinfo_graphicformat="arrow_data {{0 1 2 0 0 -1} {} 0}
                     width 5 offset 0"
     CDS             complement(9442..10233)
                     /locus_tag="KanR"
                     /ApEinfo_fwdcolor="yellow"
                     /ApEinfo_revcolor="yellow"
                     /ApEinfo_graphicformat="arrow_data {{0 1 2 0 0 -1} {} 0}
                     width 5 offset 0"
     CDS             5972..5995
                     /locus_tag="FLAG tag"
                     /ApEinfo_fwdcolor="orchid"
                     /ApEinfo_revcolor="orchid"
                     /ApEinfo_graphicformat="arrow_data {{0 1 2 0 0 -1} {} 0}
                     width 5 offset 0"
     misc_binding    2501..2523
                     /locus_tag="LacO"
                     /ApEinfo_fwdcolor="#6495ed"
                     /ApEinfo_revcolor="#6495ed"
                     /ApEinfo_graphicformat="arrow_data {{0 1 2 0 0 -1} {} 0}
                     width 5 offset 0"
     misc_binding    6091..6113
                     /locus_tag="LacO"
                     /ApEinfo_label="LacO"
                     /ApEinfo_fwdcolor="#6495ed"
                     /ApEinfo_revcolor="#6495ed"
                     /ApEinfo_graphicformat="arrow_data {{0 1 2 0 0 -1} {} 0}
                     width 5 offset 0"
     promoter        2470..2498
                     /locus_tag="tac promoter"
                     /ApEinfo_fwdcolor="#ff0000"
                     /ApEinfo_revcolor="ff0000"
                     /ApEinfo_graphicformat="arrow_data {{0 1 2 0 0 -1} {} 0}
                     width 5 offset 0"
ORIGIN
        1 TCTAGATTTC AGTGCAATTT ATCTCTTCAA ATGTAGCACC TGAAGTCAGC CCCATACGAT
       61 ATAAGTTGTA ATTCTCATGT TTGACAGCTT ATCATCGATA AGCTTTAATG CGGTATCTAG
      121 AGGCAAAAGC ACCGCCGGAC ATCAGCGCTA GCGGAGTGTA TACTGGCTTA CTATGTTGGC
      181 ACTGATGAGG GTGTCAGTGA AGTGCTTCAT GTGGCAGGAG AAAAAAGGCT GCACCGGTGC
      241 GTCAGCAGAA TATGTGATAC AGGATATATT CCGCTTCCTC GCTCACTGAC TCGCTACGCT
      301 CGGTCGTTCG ACTGCGGCGA GCGGAAATGG CTTACGAACG GGGCGGAGAT TTCCTGGAAG
      361 ATGCCAGGAA GATACTTAAC AGGGAAGTGA GAGGGCCGCG GCAAAGCCGT TTTTCCATAG
      421 GCTCCGCCCC CCTGACAAGC ATCACGAAAT CTGACGCTCA AATCAGTGGT GGCGAAACCC
      481 GACAGGACTA TAAAGATACC AGGCGTTTCC CCCTGGCGGC TCCCTCGTGC GCTCTCCTGT
      541 TCCTGCCTTT CGGTTTACCG GTGTCATTCC GCTGTTATGG CCGCGTTTGT CTCATTCCAC
      601 GCCTGACACT CAGTTCCGGG TAGGCAGTTC GCTCCAAGCT GGACTGTATG CACGAACCCC
      661 CCGTTCAGTC CGACCGCTGC GCCTTATCCG GTAACTATCG TCTTGAGTCC AACCCGGAAA
      721 GACATGCAAA AGCACCACTG GCAGCAGCCA CTGGTAATTG ATTTAGAGGA GTTAGTCTTG
      781 AAGTCATGCG CCGGTTAAGG CTAAACTGAA AGGACAAGTT TTGGTGACTG CGCTCCTCCA
      841 AGCCAGTTAC CTCGGTTCAA AGAGTTGGTA GCTCAGAGAA CCTTCGAAAA ACCGCCCTGC
      901 AAGGCGGTTT TTTCGTTTTC AGAGCAAGAG ATTACGCGCA GACCAAAACG ATCTCAAGAA
      961 GATCATCTTA TTAATCAGAT AAAATATTTC TAGTAGCCGG GTCCTCAACG ACAGGAGCAC
     1021 GATCATGCGC ACCCGTGGCC AGGACCCAAC GCTGCCCGAA ATTCCGACAC CATCGAATGG
     1081 TGCAAAACCT TTCGCGGTAT GGCATGATAG CGCCCGGAAG AGAGTCAATT CAGGGTGGTG
     1141 AATGTGAAAC CAGTAACGTT ATACGATGTC GCAGAGTATG CCGGTGTCTC TTATCAGACC
     1201 GTTTCCCGCG TGGTGAACCA GGCCAGCCAC GTTTCTGCGA AAACGCGGGA AAAAGTGGAA
     1261 GCGGCGATGG CGGAGCTGAA TTACATTCCC AACCGCGTGG CACAACAACT GGCGGGCAAA
     1321 CAGTCGTTGC TGATTGGCGT TGCCACCTCC AGTCTGGCCC TGCACGCGCC GTCGCAAATT
     1381 GTCGCGGCGA TTAAATCTCG CGCCGATCAA CTGGGTGCCA GCGTGGTGGT GTCGATGGTA
     1441 GAACGAAGCG GCGTCGAAGC CTGTAAAGCG GCGGTGCACA ATCTTCTCGC GCAACGCGTC
     1501 AGTGGGCTGA TCATTAACTA TCCGCTGGAT GACCAGGATG CCATTGCTGT GGAAGCTGCC
     1561 TGCACTAATG TTCCGGCGTT ATTTCTTGAT GTCTCTGACC AGACACCCAT CAACAGTATT
     1621 ATTTTCTCCC ATGAAGACGG TACGCGACTG GGCGTGGAGC ATCTGGTCGC ATTGGGTCAC
     1681 CAGCAAATCG CGCTGTTAGC GGGCCCATTA AGTTCTGTCT CGGCGCGTCT GCGTCTGGCT
     1741 GGCTGGCATA AATATCTCAC TCGCAATCAA ATTCAGCCGA TAGCGGAACG GGAAGGCGAC
     1801 TGGAGTGCCA TGTCCGGTTT TCAACAAACC ATGCAAATGC TGAATGAGGG CATCGTTCCC
     1861 ACTGCGATGC TGGTTGCCAA CGATCAGATG GCGCTGGGCG CAATGCGCGC CATTACCGAG
     1921 TCCGGGCTGC GCGTTGGTGC GGATATTTCG GTAGTGGGAT ACGACGATAC CGAAGACAGC
     1981 TCATGTTATA TCCCGCCGTT AACCACCATC AAACAGGATT TTCGCCTGCT GGGGCAAACC
     2041 AGCGTGGACC GCTTGCTGCA ACTCTCTCAG GGCCAGGCGG TGAAGGGCAA TCAGCTGTTG
     2101 CCCGTCTCAC TGGTGAAAAG AAAAACCACC CTGGCGCCCA ATACGCAAAC CGCCTCTCCC
     2161 CGCGCGTTGG CCGATTCATT AATGCAGCTG GCACGACAGG TTTCCCGACT GGAAAGCGGG
     2221 CAGTGAGCGC AACGCAATTA ATGTAAGTTA GCTCACTCAT TAGGCACAAT TCTCATGTTT
     2281 GACAGCTTAT CATCGACTGC ACGGTGCACC AATGCTTCTG GCGTCAGGCA GCCATCGGAA
     2341 GCTGTGGTAT GGCTGTGCAG GTCGTAAATC ACTGCATAAT TCGTGTCGCT CAAGGCGCAC
     2401 TCCCGTTCTG GATAATGTTT TTTGCGCCGA CATCATAACG GTTCTGGCAA ATATTCTGAA
     2461 ATGAGCTGTT GACAATTAAT CATCGGCTCG TATAATGTGT GGAATTGTGA GCGGATAACA
     2521 ATTTCACACA GGAAACAGCC AGTCCGTTTA GGTGTTTTCA CGAGCAATTG ACCAACAAGG
     2581 ACCATAGCAT ATGTCAGGCT CTAGGCCGAC TCAGTCCTCT GAGGGCTCAA GGCGATCAAG
     2641 GCACAGCGCT AGGATCATTG CGCAGACCAC TGTAGATGCG AAACTCCATG CTGATTTTGA
     2701 GGAGTCAGGC AGCTCCTTTG ATTACTCAAC CTCAGTGCGT GTCACTGGCC CGGTTGTGGA
     2761 GAATCAGCCA CCAAGGTCTG ACAAAGTTAC CACGACTTAT CTTCATCATA TACAGAAGGG
     2821 AAAGCTGATT CAGCCCTTCG GTTGTTTACT TGCCTTGGAT GAGAAGACCT TCAAAGTTAT
     2881 TGCATACAGC GAGAATGCAT CTGAGCTGTT GACAATGGCC AGTCATGCAG TTCCTAGTGT
     2941 TGGCGAACAC CCTGTTCTAG GCATTGGGAC AGATATAAGG AGTCTTTTCA CTGCTCCTAG
     3001 TGCGTCTGCA TTGCAGAAAG CCCTTGGATT TGGAGATGTC TCTCTTTTGA ATCCCATTCT
     3061 TGTGCACTGC AGGACTTCTG CAAAGCCCTT TTATGCGATT ATCCACAGGG TTACAGGGAG
     3121 CATCATCATC GACTTTGAAC CCGTGAAGCC TTATGAAGTC CCCATGACAG CTGCTGGTGC
     3181 CTTACAATCA TACAAGCTCG CTGCCAAAGC AATCACTAGG CTGCAATCTT TACCCAGCGG
     3241 GAGTATGGAA AGGCTTTGTG ATACAATGGT TCAAGAGGTT TTTGAACTCA CGGGGTATGA
     3301 CAGGGTGATG GCTTATAAGT TTCATGAAGA TGATCACGGT GAGGTTGTCT CCGAGGTTAC
     3361 AAAACCTGGG CTGGAGCCTT ATCTTGGGCT GCATTATCCT GCCACCGACA TCCCTCAAGC
     3421 AGCCCGTTTT CTGTTTATGA AGAACAAGGT CCGGATGATA GTTGATTGCA ATGCAAAACA
     3481 TGCTAGGGTG CTTCAAGATG AAAAGCTTTC CTTTGACCTT ACCTTGTGTG GCTCCACCCT
     3541 TAGAGCACCG CACAGCTGCC ATTTGCAGTA CATGGCCAAC ATGGATTCAA TTGCATCTCT
     3601 GGTTATGGCG GTTGTAGTTA ACGAGGAAGA TGGAGAAGGG GATGCTCCTG ATGCTACTAC
     3661 ACAGCCTCAA AAGAGAAAGA GACTATGGGG TTTAGTGGTT TGTCACAATA CGACTCCGAG
     3721 GTTTGTTCCA TTTCCTCTCA GGTATGCCTG TGAGTTTCTA GCTCAAGTGT TTGCCATACA
     3781 CGTCAATAAG GAGGTGGAAC TCGATAACCA GATGGTGGAG AAGAACATTT TGCGCACGCA
     3841 GACACTCTTG TGCGATATGC TGATGCGTGA TGCTCCACTG GGTATTGTGT CGCAAAGCCC
     3901 CAACATAATG GACCTTGTGA AATGTGATGG AGCAGCTCTC TTGTATAAAG ACAAGATATG
     3961 GAAACTGGGA ACAACTCCAA GTGAGTTCCA CCTGCAGGAG ATAGCTTCAT GGTTGTGTGA
     4021 ATACCACATG GATTCAACGG GTTTGAGCAC TGATAGTTTG CATGACGCCG GGTTTCCTAG
     4081 GGCTCTATCT CTCGGGGATT CGGTATGTGG GATGGCAGCT GTGAGGATAT CATCGAAAGA
     4141 CATGATTTTC TGGTTCCGTT CTCATACCGC TGGTGAAGTG AGATGGGGAG GTGCGAAGCA
     4201 TGATCCAGAT GATAGGGATG ATGCAAGGAG AATGCACCCA AGGTCATCGT TCAAGGCTTT
     4261 CCTTGAAGTG GTCAAGACAA GGAGTTTACC TTGGAAGGAC TATGAGATGG ATGCCATACA
     4321 CTCCTTGCAA CTTATTTTGA GGAATGCTTT CAAGGATAGT GAAACTACTG ATGTGAATAC
     4381 AAAGGTCATT TACTCGAAGC TAAATGATCT CAAAATTGAT GGTATACAAG AACTAGAAGC
     4441 TGTGACCAGT GAGATGGTTC GTTTAATTGA GACTGCTACG GTGCCAATAT TGGCGGTTGA
     4501 TTCTGATGGA CTGGTTAATG GTTGGAACAC GAAAATTGCT GAGCTGACTG GTCTTTCGGT
     4561 TGATGAAGCA ATCGGGAAGC ATTTCCTCAC ACTTGTTGAA GATTCTTCAG TGGAAATCGT
     4621 TAAAAGGATG CTAGAGAACG CATTAGAAGG AACTGAGGAG CAGAATGTCC AGTTTGAGAT
     4681 CAAGACACAT CTGTCCAGGG CTGATGCTGG GCCAATAAGT TTAGTTGTAA ATGCATGCGC
     4741 AAGTAGAGAT CTCCATGAAA ACGTGGTTGG GGTGTGTTTT GTAGCCCATG ATCTTACTGG
     4801 CCAGAAGACT GTGATGGACA AGTTTACGCG GATTGAAGGT GATTACAAGG CAATCATCCA
     4861 AAATCCAAAC CCGCTGATCC CGCCAATATT TGGTACCGAT GAGTTTGGAT GGTGCACAGA
     4921 GTGGAATCCA GCAATGTCAA AGTTAACCGG TTTGAAGCGA GAGGAAGTGA TTGACAAAAT
     4981 GCTCTTAGGA GAAGTATTTG GGACGCAGAA GTCATGTTGT CGTCTAAAGA ATCAAGAAGC
     5041 CTTTGTAAAC CTTGGGATTG TGCTGAACAA TGCTGTGACC AGTCAAGATC CAGAGAAAGT
     5101 ATCGTTTGCT TTCTTTACAA GAGGTGGCAA GTATGTGGAG TGTCTGTTGT GTGTGAGTAA
     5161 GAAACTGGAC AGGGAAGGTG TAGTGACAGG TGTCTTCTGT TTCCTGCAAC TTGCCAGCCA
     5221 TGAGCTGCAG CAAGCGCTCC ATGTTCAACG TTTAGCTGAG CGAACCGCAG TGAAGAGACT
     5281 AAAGGCTCTA GCATACATAA AAAGACAGAT CAGGAATCCG CTATCTGGGA TCATGTTTAC
     5341 AAGGAAAATG ATAGAGGGTA CTGAATTAGG ACCAGAGCAA AGACGGATTT TGCAAACTAG
     5401 CGCGTTATGT CAGAAGCAAC TAAGCAAGAT CCTCGATGAT TCGGATCTTG AAAGCATCAT
     5461 TGAAGGATGC TTGGATTTGG AAATGAAAGA ATTCACCTTA AATGAAGTGT TGACTGCTTC
     5521 CACAAGTCAA GTAATGATGA AGAGTAACGG AAAGAGTGTT CGGATAACAA ATGAGACCGG
     5581 AGAAGAAGTA ATGTCTGACA CTTTGTATGG AGACAGTATT AGGCTTCAAC AAGTCTTGGC
     5641 AGATTTCATG CTGATGGCTG TAAACTTTAC ACCATCCGGA GGTCAGCTAA CTGTTTCAGC
     5701 TTCCCTGAGG AAGGATCAGC TCGGGCGTTC TGTGCATCTT GCTAATCTAG AGATCAGGTT
     5761 AACGCATACC GGAGCTGGGA TACCTGAGTT TTTACTAAAC CAAATGTTTG GGACTGAGGA
     5821 AGATGTGTCA GAAGAAGGAT TGAGCTTAAT GGTTAGCCGG AAACTGGTGA AGCTGATGAA
     5881 TGGAGATGTT CAGTACTTGA GACAAGCTGG GAAATCAAGT TTCATTATCA CTGCGGAACT
     5941 CGCTGCAGCA AACAAGGGCA CTAGTGGCGC AGACTACAAA GACGATGACG ACAAGTAAGT
     6001 CGACGCGGCC GCGCATAATG CTTAAGTCGA ACAGAAAGTA ATCGTATTGT ACACGGCCGC
     6061 ATAATCGAAA TTAATACGAC TCACTATAGG GGAATTGTGA GCGGATAACA ATTCCCCATC
     6121 TTAGTATATT AGTTAAGTAT AAGAAGGAGA TATACATATG GTAGCAAGCC CTAATAAGAT
     6181 CAATTTCACG TTGAGAAGGA GAAAGAAAAG ATTCTTACTT AGAGTCTCTG CTGTGTCGTA
     6241 TAAGGAATTC GCAGAGTCTG CTTTAGAAGA AACCAGGAAA AGGATCGTTC TTGAACCTTC
     6301 ACATCTCCAG GAAAAGTATA GTAGCATGAC AGGACTAGAT GGTAAGACCG AACTTCAAAT
     6361 GCTTGCTTTT AAATCTTCAA AGATTAGACT CTTGAGGAGT ATGGCAATAG AGAATGAGAC
     6421 AATGCAGGTC TTTGACTTTG CGGGTTTCAT GGAGCCTGAG TATGATACTC CCATATTCTG
     6481 TGCTAACTTT TTCACATCTA CCAACGTTAA CATAGTTGTA TTGGACCTTA ATCCTTTGCA
     6541 TCAGTTGACT GACCAGACGG ATTACCAAGA CAAGTATTAT AACAAGATAA TGTCCATATA
     6601 TCACAAATAT GCTGAGACTT TCCCATGGGG AGGGAAATTG ACTGGTGAAT CCATAAAGTT
     6661 TTTCTCGCCT TTGGTGATGT GGACTAGGTT TTCGTCTAGC AAAGAAAAAC ATAAGGCTTT
     6721 GTTCTCTGCG TTTCTAGAGT ACTATCAGGC ATGGCTTGAG ATGACAATCC AAGTGAGGGA
     6781 GGAGATGGAA CCATCTCATG TGAGAGCCAA TTGTGAAGCA CAACACAAGT ACCTGACATG
     6841 GCGAGCACAA AAGGATCCTG GACATGGTCT TCTTAAAAGA TTAGTAGGTG AAGCAAAGGC
     6901 AAAGGAGCTG CTAAGGGATT TCCTGTTCAA TGGGGTGGAT GAGTTAGGCA CAAAAACATT
     6961 CATTGATTAC TTTCCAGAGT ACCAAACAGA AGATGGAACT GTAAGCGATA AACGAAGTAT
     7021 CATTGGGAAG TCATATGAAA CTCGTCCATG GGATTTAACA GGACAATTTA TCGGCTGATA
     7081 ATAACCGGGC AGGCCAGTCT GCAAGTTAAG AGGCAAGAAT GGTAGCTACT ACTGCGGCAG
     7141 AGAAGCAGAA GAAGAGGTAT CCTGGAGAAT CAAAGGGTTT TGTGGAGGAG ATGAGGTTTG
     7201 TGGCTATGAG ACTTCATACT AAAGATCAAG CTAAGGAAGG TGAGAAAGAG ACTAAATCTA
     7261 TTGAGGAACG TCCTGTTGCT AAATGGGAAC CTACTGTTGA AGGTTACTTG AGGTTTCTTG
     7321 TGGATAGTAA ATTGGTTTAT GATACTCTTG AACTGATTAT TCAAGACTCC AATTTCCCAA
     7381 CTTATGCCGA GTTCAAGAAC ACGGGGCTGG AAAGAGCGGA GAAATTATCC ACGGATTTGG
     7441 AGTGGTTCAA GGAACAAGGT TACGAGATTC CAGAACCAAC AGCTCCTGGT AAAACATATT
     7501 CTCAATATTT AAAGGAATTA GCAGAGAAGG ATCCTCAAGC ATTCATTTGT CACTTCTACA
     7561 ACATCTACTT TGCTCATAGT GCTGGTGGAC GAATGATTGG CAGAAAGGTG GCAGAGCGGA
     7621 TACTCGATAA TAAAGAACTC GAGTTCTACA AATGGGACGG CGAACTTTCT CAATTGTTGC
     7681 AGAACGTTAG GGAGAAACTG AACAAGGTTG CAGAGGAGTG GACTAGAGAA GAAAAGAATC
     7741 ATTGTTTGGA AGAGACTGAG AAATCGTTCA AGTATTCTGG TGAGATACTT CGTCTCATAT
     7801 TGTCCTGAGC AATCAAGTCG GAGCGGCGCG AGCGCCTAGG AGGTTTGGAA TGGTAGCGAA
     7861 TTCTGGTGGT GCTACGATGT CGGCGGTATA CAAGGTCAAG CTCTTAGGAC CTGATGGTCA
     7921 AGAAGATGAG TTTGAGGTTC AAGATGATCA GTACATCTTG GATGCAGCTG AAGAGGCAGG
     7981 AGTTGACTTG CCTTACTCTT GCAGAGCCGG TGCGTGTTCT ACTTGCGCGG GTCAGATTGT
     8041 GTCCGGCAAC GTTGACCAGT CGGATGGTTC GTTTCTCGAG GATAGCCACT TGGAGAAGGG
     8101 TTATGTTTTG ACTTGTGTGG CTTACCCACA GTCTGACTGT GTGATCCATA CCCACAAGGA
     8161 AACTGAACTC TTCTGATAAT AGAAATAATT TTGTTTAACT TTATTCGCAG GGGGAAGATG
     8221 GTAATCACAA CAGAAACAGA TACTCCTACT CCTGCAAAGA AAGTAGAGAA AGTGTCAAAG
     8281 AAGAACGAGG AAGGTGTGAT TGTTAACAGG TACAGACCAA AAGAGCCTTA CACTGGAAAA
     8341 TGCCTTCTCA ACACCAAAAT CACAGCTGAT GATGCTCCTG GAGAGACCTG GCACATGGTT
     8401 TTCAGCCATC AAGGAGAAAT CCCGTACAGA GAAGGACAAT CTGTTGGTGT GATTGCAGAT
     8461 GGAATTGACA AGAATGGAAA GCCTCACAAG GTCAGACTTT ACTCCATTGC AAGCAGCGCT
     8521 CTTGGAGATC TCGGCAATTC TGAAACCGTT TCTTTGTGTG TTAAAAGACT TGTTTATACT
     8581 AATGACCAAG GAGAGACTGT TAAAGGAGTT TGCTCAAATT TCTTGTGTGA TTTGGCACCC
     8641 GGAAGTGATG TTAAGCTGAC TGGTCCTGTA GGCAAAGAAA TGCTTATGCC AAAGGATCCA
     8701 AACGCCACCG TTATTATGCT TGCCACAGGG ACAGGAATTG CTCCTTTCAG GTCTTTCTTA
     8761 TGGAAGATGT TCTTTGAGAA ACATGATGAC TACAAGTTCA ATGGCTTAGC TTGGTTGTTC
     8821 TTGGGTGTAC CAACCACTAG CTCTTTGCTC TACCAAGAGG AGTTTGATAA GATGAAAGCA
     8881 AAGGCCCCCG AGAACTTCAG GGTGGATTAC GCGATAAGCA GAGAACAAGC GAACGATAAA
     8941 GGAGAGAAAA TGTATATCCA GACTCGGATG GCGCAATACG CAGCTGAGTT ATGGGAGTTG
     9001 TTGAAGAAAG ACAACACTTT TGTTTACATG TGTGGACTCA AGGGAATGGA GAAAGGAATT
     9061 GATGACATTA TGGTCTCATT GGCTGCAAAT GACGGTATTG ACTGGTTTGA TTACAAGAAG
     9121 CAGTTGAAGA AGGCAGAGCA ATGGAACGTT GAAGTCTACT GACTCGAGTA ACCTAGGCTG
     9181 CTGCCACCGC TGAGCAATAA CTAGCATAAC CCCTTGGGGC CTCTAAACGG GTCTTGAGGG
     9241 GTTTTTTGCT GAAACCTCAG GCATTTGAGA AGCACACGGT CACACTGCTT CCGGTAGTCA
     9301 ATAAACCGGT AAACCAGCAA TAGACATAAG CGGCTATTTA ACGACCCTGC CCTGAACCGA
     9361 CGACCGGGTC ATCGTGGCCG GATCTTGCGG CCCCTCGGCT TGAACGAATT GTTAGACATT
     9421 CGAACCCCAG AGTCCCGCTC AGAAGAACTC GTCAAGAAGG CGATAGAAGG CGATGCGCTG
     9481 CGAATCGGGA GCGGCGATAC CGTAAAGCAC GAGGAAGCGG TCAGCCCATT CGCCGCCAAG
     9541 CTCTTCAGCA ATATCACGGG TAGCCAACGC TATGTCCTGA TAGCGGTCCG CCACACCCAG
     9601 CCGGCCACAG TCGATGAATC CAGAAAAGCG GCCATTTTCC ACCATGATAT TCGGCAAGCA
     9661 GGCATCGTCA TGGGTCACGA CGAGATCCTC GCCGTCGGGC ATGCTCGCCT TGAGCCTGGC
     9721 GAACAGTTCG GCTGGCGCGA GCCCCTGATG CTCTTCGTCC AGATCATCCT GATCGACAAG
     9781 ACCGGCTTCC ATCCGAGTAC GTGCTCGCTC GATGCGATGT TTCGCTTGGT GGTCGAATGG
     9841 GCAGGTAGCC GGATCAAGCG TATGCAGCCG CCGCATTGCA TCAGCCATGA TGGATACTTT
     9901 CTCGGCAGGA GCAAGGTGAG ATGACAGGAG ATCCTGCCCC GGCACTTCGC CCAATAGCAG
     9961 CCAGTCCCTT CCCGCTTCAG TGACAACGTC GAGCACAGCT GCGCAAGGAA CGCCCGTCGT
    10021 GGCCAGCCAC GATAGCCGCG CTGCCTCGTC TTGCAGTTCA TTCAGGGCAC CGGACAGGTC
    10081 GGTCTTGACA AAAAGAACCG GGCGCCCCTG CGCTGACAGC CGGAACACGG CGGCATCAGA
    10141 GCAGCCGATT GTCTGTTGTG CCCAGTCATA GCCGAATAGC CTCTCCACCC AAGCGGCCGG
    10201 AGAACCTGCG TGCAATCCAT CTTGTTCAAT CATACTCTTC CTTTTTCAAT ATTATTGAAG
    10261 CATTTATCAG GGTTATTGTC TCATGAGCGG ATACATATTT GAATGTATTT AGAAAAATAA
    10321 ACAAATAGGG GTTCCGCGCA CATTTCCCCG AAAAGTGCCA CCTGAACGAA G
//
