# Supplementary material for: The phytochrome interacting proteins ERF55 and ERF58 repress light-induced seed germination in Arabidopsis thaliana
Source: Nat Commun. 2022 Mar 29;13:1656. doi: 10.1038/s41467-022-29315-3 (PMC8964797; doi:10.1038/s41467-022-29315-3)
Supplement: Supplementary file 7 — Source Data [file 41467_2022_29315_MOESM7_ESM.zip › Source Data/Source Data.xlsx]

## Sheet: fig 1
Figure 1
a	ONPG assay
	Biological replicate 1							Figure 1a_Statistical analysis							Tukey's multiple comparisons test	Mean Diff,	95,00% CI of diff,	Below threshold?	Summary	Adjusted P Value
		Pfr	Pr					Two-way ANOVA	Ordinary
	LexA/AD	0.12	0.17					Alpha	0.05						LexA/AD:Pfr vs. LexA/AD:Pr	-0.05	-3,909 to 3,809	No	ns	>0,9999
	phyA-LexA/AD	0.26	0.12												LexA/AD:Pfr vs. phyA-LexA/AD:Pfr	-0.16	-4,019 to 3,699	No	ns	>0,9999
	phyBN-LexA/AD	0.18	0.04					Source of Variation	% of total variation	P value	P value summary	Significant?			LexA/AD:Pfr vs. phyA-LexA/AD:Pr	0.07	-3,789 to 3,929	No	ns	>0,9999
	phyA-LexA/AD-ERF58	8.38	0.21					Interaction	7.99	<0,0001	****	Yes			LexA/AD:Pfr vs. phyBN-LexA/AD:Pfr	-0.02	-3,879 to 3,839	No	ns	>0,9999
	phyBN-LexA/AD-ERF58	15.2	10.18					Row Factor	84.32	<0,0001	****	Yes			LexA/AD:Pfr vs. phyBN-LexA/AD:Pr	0.08	-3,779 to 3,939	No	ns	>0,9999
	LexA/AD-ERF58	0.4	0.4					Column Factor	3.434	0.0002	***	Yes			LexA/AD:Pfr vs. phyA-LexA/AD-ERF58:Pfr	-8.27	-12,13 to -4,411	Yes	****	<0,0001
															LexA/AD:Pfr vs. phyA-LexA/AD-ERF58:Pr	-0.34	-4,199 to 3,519	No	ns	>0,9999
	Biological replicate 2							ANOVA table	SS	DF	MS	F (DFn, DFd)	P value		LexA/AD:Pfr vs. phyBN-LexA/AD-ERF58:Pfr	-14.67	-18,53 to -10,81	Yes	****	<0,0001
	LexA/AD	0.115109	0.18					Interaction	77.47	5	15.49	F (5, 24) = 9,019	P<0,0001		LexA/AD:Pfr vs. phyBN-LexA/AD-ERF58:Pr	-11.37	-15,23 to -7,511	Yes	****	<0,0001
	phyA-LexA/AD	0.13	0.03					Row Factor	817.6	5	163.5	F (5, 24) = 95,19	P<0,0001		LexA/AD:Pfr vs. LexA/AD-ERF58:Pfr	-0.29	-4,149 to 3,569	No	ns	>0,9999
	phyBN-LexA/AD	0.14	0.05					Column Factor	33.29	1	33.29	F (1, 24) = 19,38	P=0,0002		LexA/AD:Pfr vs. LexA/AD-ERF58:Pr	-0.26	-4,119 to 3,599	No	ns	>0,9999
	phyA-LexA/AD-ERF58	8.29	0.76					Residual	41.23	24	1.718				LexA/AD:Pr vs. phyA-LexA/AD:Pfr	-0.11	-3,969 to 3,749	No	ns	>0,9999
	phyBN-LexA/AD-ERF58	18.96	12.18												LexA/AD:Pr vs. phyA-LexA/AD:Pr	0.12	-3,739 to 3,979	No	ns	>0,9999
	LexA/AD-ERF58	0.41	0.4					Difference between column means							LexA/AD:Pr vs. phyBN-LexA/AD:Pfr	0.03	-3,829 to 3,889	No	ns	>0,9999
								Mean of Pfr	4.032						LexA/AD:Pr vs. phyBN-LexA/AD:Pr	0.13	-3,729 to 3,989	No	ns	>0,9999
	Biological replicate 3							Mean of Pr	2.108						LexA/AD:Pr vs. phyA-LexA/AD-ERF58:Pfr	-8.22	-12,08 to -4,361	Yes	****	<0,0001
	LexA/AD	0.15	0.18					Difference between means	1.923						LexA/AD:Pr vs. phyA-LexA/AD-ERF58:Pr	-0.29	-4,149 to 3,569	No	ns	>0,9999
	phyA-LexA/AD	0.49	0.03					SE of difference	0.4369						LexA/AD:Pr vs. phyBN-LexA/AD-ERF58:Pfr	-14.62	-18,48 to -10,76	Yes	****	<0,0001
	phyBN-LexA/AD	0.13	0.05					95% CI of difference	1,022 to 2,825						LexA/AD:Pr vs. phyBN-LexA/AD-ERF58:Pr	-11.32	-15,18 to -7,461	Yes	****	<0,0001
	phyA-LexA/AD-ERF58	8.52	0.45												LexA/AD:Pr vs. LexA/AD-ERF58:Pfr	-0.24	-4,099 to 3,619	No	ns	>0,9999
	phyBN-LexA/AD-ERF58	10.23	12.13					Data summary							LexA/AD:Pr vs. LexA/AD-ERF58:Pr	-0.21	-4,069 to 3,649	No	ns	>0,9999
	LexA/AD-ERF58	0.46	0.38					Number of columns (Column Factor)	2						phyA-LexA/AD:Pfr vs. phyA-LexA/AD:Pr	0.23	-3,629 to 4,089	No	ns	>0,9999
								Number of rows (Row Factor)	6						phyA-LexA/AD:Pfr vs. phyBN-LexA/AD:Pfr	0.14	-3,719 to 3,999	No	ns	>0,9999
								Number of values	36						phyA-LexA/AD:Pfr vs. phyBN-LexA/AD:Pr	0.24	-3,619 to 4,099	No	ns	>0,9999
															phyA-LexA/AD:Pfr vs. phyA-LexA/AD-ERF58:Pfr	-8.11	-11,97 to -4,251	Yes	****	<0,0001
	average	β-Gal activity (Miller units)		S.D.											phyA-LexA/AD:Pfr vs. phyA-LexA/AD-ERF58:Pr	-0.18	-4,039 to 3,679	No	ns	>0,9999
		Pfr	Pr	Pfr	Pr										phyA-LexA/AD:Pfr vs. phyBN-LexA/AD-ERF58:Pfr	-14.51	-18,37 to -10,65	Yes	****	<0,0001
	LexA/AD	0.12837	0.176667	0.0188914	0.0057735										phyA-LexA/AD:Pfr vs. phyBN-LexA/AD-ERF58:Pr	-11.21	-15,07 to -7,351	Yes	****	<0,0001
	phyA-LexA/AD	0.293333	0.06	0.1823	0.0519615										phyA-LexA/AD:Pfr vs. LexA/AD-ERF58:Pfr	-0.13	-3,989 to 3,729	No	ns	>0,9999
	phyBN-LexA/AD	0.15	0.0466667	0.0264575	0.0057735										phyA-LexA/AD:Pfr vs. LexA/AD-ERF58:Pr	-0.1	-3,959 to 3,759	No	ns	>0,9999
	phyA-LexA/AD-ERF58	8.39667	0.473333	0.115902	0.275741										phyA-LexA/AD:Pr vs. phyBN-LexA/AD:Pfr	-0.09	-3,949 to 3,769	No	ns	>0,9999
	phyBN-LexA/AD-ERF58	14.7967	11.4967	4.37895	1.14054										phyA-LexA/AD:Pr vs. phyBN-LexA/AD:Pr	0.01	-3,849 to 3,869	No	ns	>0,9999
	LexA/AD-ERF58	0.423333	0.393333	0.0321455	0.011547										phyA-LexA/AD:Pr vs. phyA-LexA/AD-ERF58:Pfr	-8.34	-12,20 to -4,481	Yes	****	<0,0001
															phyA-LexA/AD:Pr vs. phyA-LexA/AD-ERF58:Pr	-0.41	-4,269 to 3,449	No	ns	>0,9999
															phyA-LexA/AD:Pr vs. phyBN-LexA/AD-ERF58:Pfr	-14.74	-18,60 to -10,88	Yes	****	<0,0001
															phyA-LexA/AD:Pr vs. phyBN-LexA/AD-ERF58:Pr	-11.44	-15,30 to -7,581	Yes	****	<0,0001
b	Raw figures														phyA-LexA/AD:Pr vs. LexA/AD-ERF58:Pfr	-0.36	-4,219 to 3,499	No	ns	>0,9999
															phyA-LexA/AD:Pr vs. LexA/AD-ERF58:Pr	-0.33	-4,189 to 3,529	No	ns	>0,9999
	In the dark					In the red light									phyBN-LexA/AD:Pfr vs. phyBN-LexA/AD:Pr	0.1	-3,759 to 3,959	No	ns	>0,9999
															phyBN-LexA/AD:Pfr vs. phyA-LexA/AD-ERF58:Pfr	-8.25	-12,11 to -4,391	Yes	****	<0,0001
															phyBN-LexA/AD:Pfr vs. phyA-LexA/AD-ERF58:Pr	-0.32	-4,179 to 3,539	No	ns	>0,9999
															phyBN-LexA/AD:Pfr vs. phyBN-LexA/AD-ERF58:Pfr	-14.65	-18,51 to -10,79	Yes	****	<0,0001
															phyBN-LexA/AD:Pfr vs. phyBN-LexA/AD-ERF58:Pr	-11.35	-15,21 to -7,491	Yes	****	<0,0001
															phyBN-LexA/AD:Pfr vs. LexA/AD-ERF58:Pfr	-0.27	-4,129 to 3,589	No	ns	>0,9999
															phyBN-LexA/AD:Pfr vs. LexA/AD-ERF58:Pr	-0.24	-4,099 to 3,619	No	ns	>0,9999
															phyBN-LexA/AD:Pr vs. phyA-LexA/AD-ERF58:Pfr	-8.35	-12,21 to -4,491	Yes	****	<0,0001
															phyBN-LexA/AD:Pr vs. phyA-LexA/AD-ERF58:Pr	-0.42	-4,279 to 3,439	No	ns	>0,9999
															phyBN-LexA/AD:Pr vs. phyBN-LexA/AD-ERF58:Pfr	-14.75	-18,61 to -10,89	Yes	****	<0,0001
															phyBN-LexA/AD:Pr vs. phyBN-LexA/AD-ERF58:Pr	-11.45	-15,31 to -7,591	Yes	****	<0,0001
															phyBN-LexA/AD:Pr vs. LexA/AD-ERF58:Pfr	-0.37	-4,229 to 3,489	No	ns	>0,9999
															phyBN-LexA/AD:Pr vs. LexA/AD-ERF58:Pr	-0.34	-4,199 to 3,519	No	ns	>0,9999
															phyA-LexA/AD-ERF58:Pfr vs. phyA-LexA/AD-ERF58:Pr	7.93	4,071 to 11,79	Yes	****	<0,0001
															phyA-LexA/AD-ERF58:Pfr vs. phyBN-LexA/AD-ERF58:Pfr	-6.4	-10,26 to -2,541	Yes	***	0.0002
															phyA-LexA/AD-ERF58:Pfr vs. phyBN-LexA/AD-ERF58:Pr	-3.1	-6,959 to 0,7586	No	ns	0.2035
															phyA-LexA/AD-ERF58:Pfr vs. LexA/AD-ERF58:Pfr	7.98	4,121 to 11,84	Yes	****	<0,0001
															phyA-LexA/AD-ERF58:Pfr vs. LexA/AD-ERF58:Pr	8.01	4,151 to 11,87	Yes	****	<0,0001
															phyA-LexA/AD-ERF58:Pr vs. phyBN-LexA/AD-ERF58:Pfr	-14.33	-18,19 to -10,47	Yes	****	<0,0001
															phyA-LexA/AD-ERF58:Pr vs. phyBN-LexA/AD-ERF58:Pr	-11.03	-14,89 to -7,171	Yes	****	<0,0001
															phyA-LexA/AD-ERF58:Pr vs. LexA/AD-ERF58:Pfr	0.05	-3,809 to 3,909	No	ns	>0,9999
															phyA-LexA/AD-ERF58:Pr vs. LexA/AD-ERF58:Pr	0.08	-3,779 to 3,939	No	ns	>0,9999
															phyBN-LexA/AD-ERF58:Pfr vs. phyBN-LexA/AD-ERF58:Pr	3.3	-0,5586 to 7,159	No	ns	0.1446
															phyBN-LexA/AD-ERF58:Pfr vs. LexA/AD-ERF58:Pfr	14.38	10,52 to 18,24	Yes	****	<0,0001
															phyBN-LexA/AD-ERF58:Pfr vs. LexA/AD-ERF58:Pr	14.41	10,55 to 18,27	Yes	****	<0,0001
															phyBN-LexA/AD-ERF58:Pr vs. LexA/AD-ERF58:Pfr	11.08	7,221 to 14,94	Yes	****	<0,0001
															phyBN-LexA/AD-ERF58:Pr vs. LexA/AD-ERF58:Pr	11.11	7,251 to 14,97	Yes	****	<0,0001
d															LexA/AD-ERF58:Pfr vs. LexA/AD-ERF58:Pr	0.03	-3,829 to 3,889	No	ns	>0,9999

## Sheet: fig 2
Figure 2
d, f	germination assay
	Biological replicate 1	germination rate (%)				Biological replicate 2	germination rate (%)				Biological replicate 3	germination rate (%)					average	germination rate (%)			S.D.
		phyB-ON	phyB-OFF	White Light			phyB-ON	phyB-OFF	White Light			phyB-ON	phyB-OFF	White Light				phyB-ON	phyB-OFF	White Light	phyB-ON	phyB-OFF	White Light
	Col-0	0.516667	0	1		Col-0	0.516667	0	1		Col-0	0.433333	0	1			Col-0	0.488889	0	1	0.0481125	0	0
	erf55-1	0.766667	0	1		erf55-1	0.716667	0	1		erf55-1	0.7	0	1			erf55-1	0.727778	0	1	0.0346944	0	0
	erf58-2	0.716667	0	1		erf58-2	0.7	0	1		erf58-2	0.683333	0	1			erf58-2	0.7	0	1	0.0166667	0	0
	erf55-1 erf58-2	0.966667	0.7	1		erf55-1 erf58-2	1	0.766667	1		erf55-1 erf58-2	0.966667	0.733333	1			erf55-1 erf58-2	0.977778	0.733333	1	0.019245	0.0333333	0
	ERF58ox 21C	0.2	0	0.933333		ERF58ox 21C	0.166667	0	0.883333		ERF58ox 21C	0.116667	0	0.966667			ERF58ox 21C	0.161111	0	0.927778	0.0419435	0	0.0419435
	ERF58ox 2A	0.15	0	0.816667		ERF58ox 2A	0.133333	0	0.833333		ERF58ox 2A	0.133333	0	0.916667			ERF58ox 2A	0.138889	0	0.855556	0.0096225	0	0.0535758
	phyA-211	0.583333	0	1		phyA-211	0.583333	0	1		phyA-211	0.5	0	1			phyA-211	0.555556	0	1	0.0481125	0	0
	phyB-9	0.0666667	0	1		phyB-9	0.05	0	1		phyB-9	0.0666667	0	1			phyB-9	0.0611111	0	1	0.0096225	0	0
	pif1-1	1	0.833333	1		pif1-1	1	0.916667	1		pif1-1	1	0.85	1			pif1-1	1	0.866667	1	0	0.0440959	0
	Biological replicate 1	germination rate (%)				Biological replicate 2	germination rate (%)				Biological replicate 3	germination rate (%)					average	germination rate (%)			S.D.
		phyA-ON	phyA-OFF	White Light			phyA-ON	phyA-OFF	White Light			phyA-ON	phyA-OFF	White Light				phyA-ON	phyA-OFF	White Light	phyA-ON	phyA-OFF	White Light
	Col-0	0.616667	0	1		Col-0	0.583333	0	1		Col-0	0.55	0	1			Col-0	0.583333	0	1	0.0333333	0	0
	erf55-1	0.816667	0	1		erf55-1	0.85	0	1		erf55-1	0.883333	0	1			erf55-1	0.85	0	1	0.0333333	0	0
	erf58-2	0.75	0	1		erf58-2	0.85	0	1		erf58-2	0.85	0	1			erf58-2	0.816667	0	1	0.057735	0	0
	erf55-1 erf58-2	1	0.766667	1		erf55-1 erf58-2	1	0.8	1		erf55-1 erf58-2	1	0.833333	1			erf55-1 erf58-2	1	0.8	1	0	0.0333333	0
	ERF58ox 21C	0.233333	0	1		ERF58ox 21C	0.266667	0	0.966667		ERF58ox 21C	0.216667	0	0.95			ERF58ox 21C	0.238889	0	0.972222	0.0254588	0	0.0254588
	ERF58ox 2A	0.15	0	0.95		ERF58ox 2A	0.2	0	0.9		ERF58ox 2A	0.183333	0	0.916667			ERF58ox 2A	0.177778	0	0.922222	0.0254588	0	0.0254588
	phyA-211	0.0833333	0	1		phyA-211	0.1	0	1		phyA-211	0.0833333	0	1			phyA-211	0.0888889	0	1	0.0096225	0	0
	phyB-9	0.65	0	1		phyB-9	0.716667	0	1		phyB-9	0.55	0	1			phyB-9	0.638889	0	1	0.083887	0	0
	pif1-1	1	0.866667	1		pif1-1	1	0.883333	1		pif1-1	1	0.883333	1			pif1-1	1	0.877778	1	0	0.0096225	0
	Figure 2d_White Light_Statistical analysis										Figure 2d_phyB-ON_Statistical analysis							Figure 2d_phyB-OFF_Statistical analysis
	One-way ANOVA										One-way ANOVA							One-way ANOVA
	F	13.79									F	386.9						F	977.9
	P value	<0.0001									P value	<0.0001						P value	<0.0001
	P value summary	****									P value summary	****						P value summary	****
	Significant diff. among means (P < 0.05)?	Yes									Significant diff. among means (P < 0.05)?	Yes						Significant diff. among means (P < 0.05)?	Yes
	R squared	0.8597									R squared	0.9942						R squared	0.9977
	Brown-Forsythe test										Brown-Forsythe test							Brown-Forsythe test
	F (DFn, DFd)	1.686 (8, 18)									F (DFn, DFd)	0.4718 (8, 18)						F (DFn, DFd)	2.197 (8, 18)
	P value	0.17									P value	0.8602						P value	0.0789
	P value summary	ns									P value summary	ns						P value summary	ns
	Are SDs significantly different (P < 0.05)?	No									Are SDs significantly different (P < 0.05)?	No						Are SDs significantly different (P < 0.05)?	No
	ANOVA table	SS	DF	MS	F (DFn, DFd)	P value					ANOVA table	SS	DF	MS	F (DFn, DFd)	P value		ANOVA table	SS	DF	MS	F (DFn, DFd)	P value
	Treatment (between columns)	621.2	8	77.65	F (8, 18) = 13.79	P<0.0001					Treatment (between columns)	30034	8	3754	F (8, 18) = 386.9	P<0.0001		Treatment (between columns)	30133	8	3767	F (8, 18) = 977.9	P<0.0001
	Residual (within columns)	101.3	18	5.63							Residual (within columns)	174.7	18	9.704				Residual (within columns)	69.33	18	3.852
	Total	722.5	26								Total	30209	26					Total	30203	26
	Tukey's multiple comparisons test	Mean Diff.	95.00% CI of diff.	Below threshold?	Summary	Adjusted P Value					Tukey's multiple comparisons test	Mean Diff.	95.00% CI of diff.	Below threshold?	Summary	Adjusted P Value		Tukey's multiple comparisons test	Mean Diff.	95.00% CI of diff.	Below threshold?	Summary	Adjusted P Value
	Col-0 vs. erf55-1	0	-6.788 to 6.788	No	ns	>0.9999					Col-0 vs. erf55-1	-24	-32.91 to -15.09	Yes	****	<0.0001		Col-0 vs. erf55-1	0	-5.615 to 5.615	No	ns	>0.9999
	Col-0 vs. erf58-2	0	-6.788 to 6.788	No	ns	>0.9999					Col-0 vs. erf58-2	-21	-29.91 to -12.09	Yes	****	<0.0001		Col-0 vs. erf58-2	0	-5.615 to 5.615	No	ns	>0.9999
	Col-0 vs. erf55-1 erf58-2	0	-6.788 to 6.788	No	ns	>0.9999					Col-0 vs. erf55-1 erf58-2	-49	-57.91 to -40.09	Yes	****	<0.0001		Col-0 vs. erf55-1 erf58-2	-73.33	-78.95 to -67.72	Yes	****	<0.0001
	Col-0 vs. ERF58ox 21C	7.333	0.5453 to 14.12	Yes	*	0.0286					Col-0 vs. ERF58ox 21C	32.67	23.75 to 41.58	Yes	****	<0.0001		Col-0 vs. ERF58ox 21C	0	-5.615 to 5.615	No	ns	>0.9999
	Col-0 vs. ERF58ox 2A	14.33	7.545 to 21.12	Yes	****	<0.0001					Col-0 vs. ERF58ox 2A	35.33	26.42 to 44.25	Yes	****	<0.0001		Col-0 vs. ERF58ox 2A	0	-5.615 to 5.615	No	ns	>0.9999
	Col-0 vs. phyA-211	0	-6.788 to 6.788	No	ns	>0.9999					Col-0 vs. phyA-211	-6.333	-15.25 to 2.579	No	ns	0.2982		Col-0 vs. phyA-211	0	-5.615 to 5.615	No	ns	>0.9999
	Col-0 vs. phyB-9	0	-6.788 to 6.788	No	ns	>0.9999					Col-0 vs. phyB-9	42.67	33.75 to 51.58	Yes	****	<0.0001		Col-0 vs. phyB-9	0	-5.615 to 5.615	No	ns	>0.9999
	Col-0 vs. pif1-1	0	-6.788 to 6.788	No	ns	>0.9999					Col-0 vs. pif1-1	-51	-59.91 to -42.09	Yes	****	<0.0001		Col-0 vs. pif1-1	-86.67	-92.28 to -81.05	Yes	****	<0.0001
	erf55-1 vs. erf58-2	0	-6.788 to 6.788	No	ns	>0.9999					erf55-1 vs. erf58-2	3	-5.912 to 11.91	No	ns	0.9511		erf55-1 vs. erf58-2	0	-5.615 to 5.615	No	ns	>0.9999
	erf55-1 vs. erf55-1 erf58-2	0	-6.788 to 6.788	No	ns	>0.9999					erf55-1 vs. erf55-1 erf58-2	-25	-33.91 to -16.09	Yes	****	<0.0001		erf55-1 vs. erf55-1 erf58-2	-73.33	-78.95 to -67.72	Yes	****	<0.0001
	erf55-1 vs. ERF58ox 21C	7.333	0.5453 to 14.12	Yes	*	0.0286					erf55-1 vs. ERF58ox 21C	56.67	47.75 to 65.58	Yes	****	<0.0001		erf55-1 vs. ERF58ox 21C	0	-5.615 to 5.615	No	ns	>0.9999
	erf55-1 vs. ERF58ox 2A	14.33	7.545 to 21.12	Yes	****	<0.0001					erf55-1 vs. ERF58ox 2A	59.33	50.42 to 68.25	Yes	****	<0.0001		erf55-1 vs. ERF58ox 2A	0	-5.615 to 5.615	No	ns	>0.9999
	erf55-1 vs. phyA-211	0	-6.788 to 6.788	No	ns	>0.9999					erf55-1 vs. phyA-211	17.67	8.755 to 26.58	Yes	****	<0.0001		erf55-1 vs. phyA-211	0	-5.615 to 5.615	No	ns	>0.9999
	erf55-1 vs. phyB-9	0	-6.788 to 6.788	No	ns	>0.9999					erf55-1 vs. phyB-9	66.67	57.75 to 75.58	Yes	****	<0.0001		erf55-1 vs. phyB-9	0	-5.615 to 5.615	No	ns	>0.9999
	erf55-1 vs. pif1-1	0	-6.788 to 6.788	No	ns	>0.9999					erf55-1 vs. pif1-1	-27	-35.91 to -18.09	Yes	****	<0.0001		erf55-1 vs. pif1-1	-86.67	-92.28 to -81.05	Yes	****	<0.0001
	erf58-2 vs. erf55-1 erf58-2	0	-6.788 to 6.788	No	ns	>0.9999					erf58-2 vs. erf55-1 erf58-2	-28	-36.91 to -19.09	Yes	****	<0.0001		erf58-2 vs. erf55-1 erf58-2	-73.33	-78.95 to -67.72	Yes	****	<0.0001
	erf58-2 vs. ERF58ox 21C	7.333	0.5453 to 14.12	Yes	*	0.0286					erf58-2 vs. ERF58ox 21C	53.67	44.75 to 62.58	Yes	****	<0.0001		erf58-2 vs. ERF58ox 21C	0	-5.615 to 5.615	No	ns	>0.9999
	erf58-2 vs. ERF58ox 2A	14.33	7.545 to 21.12	Yes	****	<0.0001					erf58-2 vs. ERF58ox 2A	56.33	47.42 to 65.25	Yes	****	<0.0001		erf58-2 vs. ERF58ox 2A	0	-5.615 to 5.615	No	ns	>0.9999
	erf58-2 vs. phyA-211	0	-6.788 to 6.788	No	ns	>0.9999					erf58-2 vs. phyA-211	14.67	5.755 to 23.58	Yes	***	0.0005		erf58-2 vs. phyA-211	0	-5.615 to 5.615	No	ns	>0.9999
	erf58-2 vs. phyB-9	0	-6.788 to 6.788	No	ns	>0.9999					erf58-2 vs. phyB-9	63.67	54.75 to 72.58	Yes	****	<0.0001		erf58-2 vs. phyB-9	0	-5.615 to 5.615	No	ns	>0.9999
	erf58-2 vs. pif1-1	0	-6.788 to 6.788	No	ns	>0.9999					erf58-2 vs. pif1-1	-30	-38.91 to -21.09	Yes	****	<0.0001		erf58-2 vs. pif1-1	-86.67	-92.28 to -81.05	Yes	****	<0.0001
	erf55-1 erf58-2 vs. ERF58ox 21C	7.333	0.5453 to 14.12	Yes	*	0.0286					erf55-1 erf58-2 vs. ERF58ox 21C	81.67	72.75 to 90.58	Yes	****	<0.0001		erf55-1 erf58-2 vs. ERF58ox 21C	73.33	67.72 to 78.95	Yes	****	<0.0001
	erf55-1 erf58-2 vs. ERF58ox 2A	14.33	7.545 to 21.12	Yes	****	<0.0001					erf55-1 erf58-2 vs. ERF58ox 2A	84.33	75.42 to 93.25	Yes	****	<0.0001		erf55-1 erf58-2 vs. ERF58ox 2A	73.33	67.72 to 78.95	Yes	****	<0.0001
	erf55-1 erf58-2 vs. phyA-211	0	-6.788 to 6.788	No	ns	>0.9999					erf55-1 erf58-2 vs. phyA-211	42.67	33.75 to 51.58	Yes	****	<0.0001		erf55-1 erf58-2 vs. phyA-211	73.33	67.72 to 78.95	Yes	****	<0.0001
	erf55-1 erf58-2 vs. phyB-9	0	-6.788 to 6.788	No	ns	>0.9999					erf55-1 erf58-2 vs. phyB-9	91.67	82.75 to 100.6	Yes	****	<0.0001		erf55-1 erf58-2 vs. phyB-9	73.33	67.72 to 78.95	Yes	****	<0.0001
	erf55-1 erf58-2 vs. pif1-1	0	-6.788 to 6.788	No	ns	>0.9999					erf55-1 erf58-2 vs. pif1-1	-2	-10.91 to 6.912	No	ns	0.9959		erf55-1 erf58-2 vs. pif1-1	-13.33	-18.95 to -7.719	Yes	****	<0.0001
	ERF58ox 21C vs. ERF58ox 2A	7	0.2120 to 13.79	Yes	*	0.0403					ERF58ox 21C vs. ERF58ox 2A	2.667	-6.245 to 11.58	No	ns	0.9748		ERF58ox 21C vs. ERF58ox 2A	0	-5.615 to 5.615	No	ns	>0.9999
	ERF58ox 21C vs. phyA-211	-7.333	-14.12 to -0.5453	Yes	*	0.0286					ERF58ox 21C vs. phyA-211	-39	-47.91 to -30.09	Yes	****	<0.0001		ERF58ox 21C vs. phyA-211	0	-5.615 to 5.615	No	ns	>0.9999
	ERF58ox 21C vs. phyB-9	-7.333	-14.12 to -0.5453	Yes	*	0.0286					ERF58ox 21C vs. phyB-9	10	1.088 to 18.91	Yes	*	0.0213		ERF58ox 21C vs. phyB-9	0	-5.615 to 5.615	No	ns	>0.9999
	ERF58ox 21C vs. pif1-1	-7.333	-14.12 to -0.5453	Yes	*	0.0286					ERF58ox 21C vs. pif1-1	-83.67	-92.58 to -74.75	Yes	****	<0.0001		ERF58ox 21C vs. pif1-1	-86.67	-92.28 to -81.05	Yes	****	<0.0001
	ERF58ox 2A vs. phyA-211	-14.33	-21.12 to -7.545	Yes	****	<0.0001					ERF58ox 2A vs. phyA-211	-41.67	-50.58 to -32.75	Yes	****	<0.0001		ERF58ox 2A vs. phyA-211	0	-5.615 to 5.615	No	ns	>0.9999
	ERF58ox 2A vs. phyB-9	-14.33	-21.12 to -7.545	Yes	****	<0.0001					ERF58ox 2A vs. phyB-9	7.333	-1.579 to 16.25	No	ns	0.158		ERF58ox 2A vs. phyB-9	0	-5.615 to 5.615	No	ns	>0.9999
	ERF58ox 2A vs. pif1-1	-14.33	-21.12 to -7.545	Yes	****	<0.0001					ERF58ox 2A vs. pif1-1	-86.33	-95.25 to -77.42	Yes	****	<0.0001		ERF58ox 2A vs. pif1-1	-86.67	-92.28 to -81.05	Yes	****	<0.0001
	phyA-211 vs. phyB-9	0	-6.788 to 6.788	No	ns	>0.9999					phyA-211 vs. phyB-9	49	40.09 to 57.91	Yes	****	<0.0001		phyA-211 vs. phyB-9	0	-5.615 to 5.615	No	ns	>0.9999
	phyA-211 vs. pif1-1	0	-6.788 to 6.788	No	ns	>0.9999					phyA-211 vs. pif1-1	-44.67	-53.58 to -35.75	Yes	****	<0.0001		phyA-211 vs. pif1-1	-86.67	-92.28 to -81.05	Yes	****	<0.0001
	phyB-9 vs. pif1-1	0	-6.788 to 6.788	No	ns	>0.9999					phyB-9 vs. pif1-1	-93.67	-102.6 to -84.75	Yes	****	<0.0001		phyB-9 vs. pif1-1	-86.67	-92.28 to -81.05	Yes	****	<0.0001
	Figure 2f_White Light_Statistical analysis										Figure 2f_phyA-ON_Statistical analysis							Figure 2f_phyA-OFF_Statistical analysis
	One-way ANOVA										One-way ANOVA							One-way ANOVA
	F	14.39									F	238						F	3964
	P value	<0.0001									P value	<0.0001						P value	<0.0001
	P value summary	****									P value summary	****						P value summary	****
	Significant diff. among means (P < 0.05)?	Yes									Significant diff. among means (P < 0.05)?	Yes						Significant diff. among means (P < 0.05)?	Yes
	R squared	0.8648									R squared	0.9906						R squared	0.9994
	Brown-Forsythe test										Brown-Forsythe test							Brown-Forsythe test
	F (DFn, DFd)	3.125 (8, 18)									F (DFn, DFd)	1.138 (8, 18)						F (DFn, DFd)	3.550 (8, 18)
	P value	0.0213									P value	0.3859						P value	0.0122
	P value summary	*									P value summary	ns						P value summary	*
	Are SDs significantly different (P < 0.05)?	Yes									Are SDs significantly different (P < 0.05)?	No						Are SDs significantly different (P < 0.05)?	Yes
	ANOVA table	SS	DF	MS	F (DFn, DFd)	P value					ANOVA table	SS	DF	MS	F (DFn, DFd)	P value		ANOVA table	SS	DF	MS	F (DFn, DFd)	P value
	Treatment (between columns)	162.1	8	20.26	F (8, 18) = 14.39	P<0.0001					Treatment (between columns)	30109	8	3764	F (8, 18) = 238.0	P<0.0001		Treatment (between columns)	32886	8	4111	F (8, 18) = 3964	P<0.0001
	Residual (within columns)	25.33	18	1.407							Residual (within columns)	284.7	18	15.81				Residual (within columns)	18.67	18	1.037
	Total	187.4	26								Total	30394	26					Total	32904	26
	Tukey's multiple comparisons test	Mean Diff.	95.00% CI of diff.	Below threshold?	Summary	Adjusted P Value					Tukey's multiple comparisons test	Mean Diff.	95.00% CI of diff.	Below threshold?	Summary	Adjusted P Value		Tukey's multiple comparisons test	Mean Diff.	95.00% CI of diff.	Below threshold?	Summary	Adjusted P Value
	Col-0 vs. erf55-1	0	-3.394 to 3.394	No	ns	>0.9999					Col-0 vs. erf55-1	-26.67	-38.04 to -15.29	Yes	****	<0.0001		Col-0 vs. erf55-1	0	-2.913 to 2.913	No	ns	>0.9999
	Col-0 vs. erf58-2	0	-3.394 to 3.394	No	ns	>0.9999					Col-0 vs. erf58-2	-23.33	-34.71 to -11.96	Yes	****	<0.0001		Col-0 vs. erf58-2	0	-2.913 to 2.913	No	ns	>0.9999
	Col-0 vs. erf55-1 erf58-2	0	-3.394 to 3.394	No	ns	>0.9999					Col-0 vs. erf55-1 erf58-2	-41.67	-53.04 to -30.29	Yes	****	<0.0001		Col-0 vs. erf55-1 erf58-2	-80	-82.91 to -77.09	Yes	****	<0.0001
	Col-0 vs. ERF58ox 21C	2.667	-0.7273 to 6.061	No	ns	0.197					Col-0 vs. ERF58ox 21C	34.33	22.96 to 45.71	Yes	****	<0.0001		Col-0 vs. ERF58ox 21C	0	-2.913 to 2.913	No	ns	>0.9999
	Col-0 vs. ERF58ox 2A	7.667	4.273 to 11.06	Yes	****	<0.0001					Col-0 vs. ERF58ox 2A	40.67	29.29 to 52.04	Yes	****	<0.0001		Col-0 vs. ERF58ox 2A	0	-2.913 to 2.913	No	ns	>0.9999
	Col-0 vs. phyA-211	0	-3.394 to 3.394	No	ns	>0.9999					Col-0 vs. phyA-211	49.67	38.29 to 61.04	Yes	****	<0.0001		Col-0 vs. phyA-211	0	-2.913 to 2.913	No	ns	>0.9999
	Col-0 vs. phyB-9	0	-3.394 to 3.394	No	ns	>0.9999					Col-0 vs. phyB-9	-5.667	-17.04 to 5.710	No	ns	0.7138		Col-0 vs. phyB-9	0	-2.913 to 2.913	No	ns	>0.9999
	Col-0 vs. pif1-1	0	-3.394 to 3.394	No	ns	>0.9999					Col-0 vs. pif1-1	-41.67	-53.04 to -30.29	Yes	****	<0.0001		Col-0 vs. pif1-1	-87.67	-90.58 to -84.75	Yes	****	<0.0001
	erf55-1 vs. erf58-2	0	-3.394 to 3.394	No	ns	>0.9999					erf55-1 vs. erf58-2	3.333	-8.044 to 14.71	No	ns	0.9778		erf55-1 vs. erf58-2	0	-2.913 to 2.913	No	ns	>0.9999
	erf55-1 vs. erf55-1 erf58-2	0	-3.394 to 3.394	No	ns	>0.9999					erf55-1 vs. erf55-1 erf58-2	-15	-26.38 to -3.623	Yes	**	0.0052		erf55-1 vs. erf55-1 erf58-2	-80	-82.91 to -77.09	Yes	****	<0.0001
	erf55-1 vs. ERF58ox 21C	2.667	-0.7273 to 6.061	No	ns	0.197					erf55-1 vs. ERF58ox 21C	61	49.62 to 72.38	Yes	****	<0.0001		erf55-1 vs. ERF58ox 21C	0	-2.913 to 2.913	No	ns	>0.9999
	erf55-1 vs. ERF58ox 2A	7.667	4.273 to 11.06	Yes	****	<0.0001					erf55-1 vs. ERF58ox 2A	67.33	55.96 to 78.71	Yes	****	<0.0001		erf55-1 vs. ERF58ox 2A	0	-2.913 to 2.913	No	ns	>0.9999
	erf55-1 vs. phyA-211	0	-3.394 to 3.394	No	ns	>0.9999					erf55-1 vs. phyA-211	76.33	64.96 to 87.71	Yes	****	<0.0001		erf55-1 vs. phyA-211	0	-2.913 to 2.913	No	ns	>0.9999
	erf55-1 vs. phyB-9	0	-3.394 to 3.394	No	ns	>0.9999					erf55-1 vs. phyB-9	21	9.623 to 32.38	Yes	***	0.0001		erf55-1 vs. phyB-9	0	-2.913 to 2.913	No	ns	>0.9999
	erf55-1 vs. pif1-1	0	-3.394 to 3.394	No	ns	>0.9999					erf55-1 vs. pif1-1	-15	-26.38 to -3.623	Yes	**	0.0052		erf55-1 vs. pif1-1	-87.67	-90.58 to -84.75	Yes	****	<0.0001
	erf58-2 vs. erf55-1 erf58-2	0	-3.394 to 3.394	No	ns	>0.9999					erf58-2 vs. erf55-1 erf58-2	-18.33	-29.71 to -6.956	Yes	***	0.0006		erf58-2 vs. erf55-1 erf58-2	-80	-82.91 to -77.09	Yes	****	<0.0001
	erf58-2 vs. ERF58ox 21C	2.667	-0.7273 to 6.061	No	ns	0.197					erf58-2 vs. ERF58ox 21C	57.67	46.29 to 69.04	Yes	****	<0.0001		erf58-2 vs. ERF58ox 21C	0	-2.913 to 2.913	No	ns	>0.9999
	erf58-2 vs. ERF58ox 2A	7.667	4.273 to 11.06	Yes	****	<0.0001					erf58-2 vs. ERF58ox 2A	64	52.62 to 75.38	Yes	****	<0.0001		erf58-2 vs. ERF58ox 2A	0	-2.913 to 2.913	No	ns	>0.9999
	erf58-2 vs. phyA-211	0	-3.394 to 3.394	No	ns	>0.9999					erf58-2 vs. phyA-211	73	61.62 to 84.38	Yes	****	<0.0001		erf58-2 vs. phyA-211	0	-2.913 to 2.913	No	ns	>0.9999
	erf58-2 vs. phyB-9	0	-3.394 to 3.394	No	ns	>0.9999					erf58-2 vs. phyB-9	17.67	6.290 to 29.04	Yes	***	0.0009		erf58-2 vs. phyB-9	0	-2.913 to 2.913	No	ns	>0.9999
	erf58-2 vs. pif1-1	0	-3.394 to 3.394	No	ns	>0.9999					erf58-2 vs. pif1-1	-18.33	-29.71 to -6.956	Yes	***	0.0006		erf58-2 vs. pif1-1	-87.67	-90.58 to -84.75	Yes	****	<0.0001
	erf55-1 erf58-2 vs. ERF58ox 21C	2.667	-0.7273 to 6.061	No	ns	0.197					erf55-1 erf58-2 vs. ERF58ox 21C	76	64.62 to 87.38	Yes	****	<0.0001		erf55-1 erf58-2 vs. ERF58ox 21C	80	77.09 to 82.91	Yes	****	<0.0001
	erf55-1 erf58-2 vs. ERF58ox 2A	7.667	4.273 to 11.06	Yes	****	<0.0001					erf55-1 erf58-2 vs. ERF58ox 2A	82.33	70.96 to 93.71	Yes	****	<0.0001		erf55-1 erf58-2 vs. ERF58ox 2A	80	77.09 to 82.91	Yes	****	<0.0001
	erf55-1 erf58-2 vs. phyA-211	0	-3.394 to 3.394	No	ns	>0.9999					erf55-1 erf58-2 vs. phyA-211	91.33	79.96 to 102.7	Yes	****	<0.0001		erf55-1 erf58-2 vs. phyA-211	80	77.09 to 82.91	Yes	****	<0.0001
	erf55-1 erf58-2 vs. phyB-9	0	-3.394 to 3.394	No	ns	>0.9999					erf55-1 erf58-2 vs. phyB-9	36	24.62 to 47.38	Yes	****	<0.0001		erf55-1 erf58-2 vs. phyB-9	80	77.09 to 82.91	Yes	****	<0.0001
	erf55-1 erf58-2 vs. pif1-1	0	-3.394 to 3.394	No	ns	>0.9999					erf55-1 erf58-2 vs. pif1-1	0	-11.38 to 11.38	No	ns	>0.9999		erf55-1 erf58-2 vs. pif1-1	-7.667	-10.58 to -4.753	Yes	****	<0.0001
	ERF58ox 21C vs. ERF58ox 2A	5	1.606 to 8.394	Yes	**	0.0017					ERF58ox 21C vs. ERF58ox 2A	6.333	-5.044 to 17.71	No	ns	0.5916		ERF58ox 21C vs. ERF58ox 2A	0	-2.913 to 2.913	No	ns	>0.9999
	ERF58ox 21C vs. phyA-211	-2.667	-6.061 to 0.7273	No	ns	0.197					ERF58ox 21C vs. phyA-211	15.33	3.956 to 26.71	Yes	**	0.0042		ERF58ox 21C vs. phyA-211	0	-2.913 to 2.913	No	ns	>0.9999
	ERF58ox 21C vs. phyB-9	-2.667	-6.061 to 0.7273	No	ns	0.197					ERF58ox 21C vs. phyB-9	-40	-51.38 to -28.62	Yes	****	<0.0001		ERF58ox 21C vs. phyB-9	0	-2.913 to 2.913	No	ns	>0.9999
	ERF58ox 21C vs. pif1-1	-2.667	-6.061 to 0.7273	No	ns	0.197					ERF58ox 21C vs. pif1-1	-76	-87.38 to -64.62	Yes	****	<0.0001		ERF58ox 21C vs. pif1-1	-87.67	-90.58 to -84.75	Yes	****	<0.0001
	ERF58ox 2A vs. phyA-211	-7.667	-11.06 to -4.273	Yes	****	<0.0001					ERF58ox 2A vs. phyA-211	9	-2.377 to 20.38	No	ns	0.1909		ERF58ox 2A vs. phyA-211	0	-2.913 to 2.913	No	ns	>0.9999
	ERF58ox 2A vs. phyB-9	-7.667	-11.06 to -4.273	Yes	****	<0.0001					ERF58ox 2A vs. phyB-9	-46.33	-57.71 to -34.96	Yes	****	<0.0001		ERF58ox 2A vs. phyB-9	0	-2.913 to 2.913	No	ns	>0.9999
	ERF58ox 2A vs. pif1-1	-7.667	-11.06 to -4.273	Yes	****	<0.0001					ERF58ox 2A vs. pif1-1	-82.33	-93.71 to -70.96	Yes	****	<0.0001		ERF58ox 2A vs. pif1-1	-87.67	-90.58 to -84.75	Yes	****	<0.0001
	phyA-211 vs. phyB-9	0	-3.394 to 3.394	No	ns	>0.9999					phyA-211 vs. phyB-9	-55.33	-66.71 to -43.96	Yes	****	<0.0001		phyA-211 vs. phyB-9	0	-2.913 to 2.913	No	ns	>0.9999
	phyA-211 vs. pif1-1	0	-3.394 to 3.394	No	ns	>0.9999					phyA-211 vs. pif1-1	-91.33	-102.7 to -79.96	Yes	****	<0.0001		phyA-211 vs. pif1-1	-87.67	-90.58 to -84.75	Yes	****	<0.0001
	phyB-9 vs. pif1-1	0	-3.394 to 3.394	No	ns	>0.9999					phyB-9 vs. pif1-1	-36	-47.38 to -24.62	Yes	****	<0.0001		phyB-9 vs. pif1-1	-87.67	-90.58 to -84.75	Yes	****	<0.0001

## Sheet: fig 3
Figure 3
a,b	qPCR
	Biological replicate 1	Ct value						normalized value		Biological replicate 1	Ct value						normalized value
		ACT7	ACT7	ACT7	PIF1	PIF1	PIF1	PIF1/ACT7			ACT7	ACT7	ACT7	PIF1	PIF1	PIF1	PIF1/ACT7
	Col-0 phyA-OFF	26.3958	26.5437	26.2065	33.1444	33.8123	33	1.01284		Col-0 phyB-OFF	25.1172	25.2445	25.3718	28.4475	28.1327	28.7623	1.0125
	Col-0 phyA-ON	24.9625	24.8885	24.8603	32.0783	32.7997	31.7176	0.816363		Col-0 phyB-ON	25.8486	26.5078	25.8324	29.7662	29.0501	29.6575	0.946649
	erf55-1 erf58-2 phyA-OFF	26.7278	26.704	26.8479	34.9134	34.8881	34.6457	0.464234		erf55-1 erf58-2 phyB-OFF	25.6456	25.3942	25.5071	29.5054	29.6465	29.5624	0.557129
	erf55-1 erf58-2 phyA-ON	25.3616	24.2749	24	33.292	32.304	33.3058	0.388299		erf55-1 erf58-2 phyB-ON	23.5835	23.7108	23.8947	27.8616	27.7711	27.9567	0.525986
		ACT7	ACT7	ACT7	SOM	SOM	SOM	SOM/ACT7			ACT7	ACT7	ACT7	SOM	SOM	SOM	SOM/ACT7
	Col-0 phyA-OFF	26.3958	26.5437	26.2065	28	27.2226	27.3671	1.03475		Col-0 phyB-OFF	25.1172	25.2445	25.3718	26.2892	26.3406	26.2489	1.00381
	Col-0 phyA-ON	24.9625	24.8885	24.8603	27.7729	26.8777	27.0329	0.455181		Col-0 phyB-ON	25.8486	26.5078	25.8324	27.723	28.042	27.5465	0.636192
	erf55-1 erf58-2 phyA-OFF	26.7278	26.704	26.8479	29.7484	29.5469	29.8857	0.283914		erf55-1 erf58-2 phyB-OFF	25.6456	25.3942	25.5071	27.6743	26.9737	27	0.64458
	erf55-1 erf58-2 phyA-ON	25.3616	24.2749	24	27.7924	28.5161	27.9795	0.222872		erf55-1 erf58-2 phyB-ON	23.5835	23.7108	23.8947	25.8908	25.9688	25.7105	0.479242
	Biological replicate 2	Ct value						normalized value		Biological replicate 2	Ct value						normalized value
		ACT7	ACT7	ACT7	PIF1	PIF1	PIF1	PIF1/ACT7			ACT7	ACT7	ACT7	PIF1	PIF1	PIF1	PIF1/ACT7
	Col-0 phyA-OFF	26.6163	26.5518	26.3589	32.065	32.0013	31.8926	1.00038		Col-0 phyB-OFF	26.1534	26.1243	26.0952	31	30.0179	30.0924	1.04132
	Col-0 phyA-ON	24.6492	25	24.5299	30	30.4158	30.7165	0.915603		Col-0 phyB-ON	26.631	26.8149	26.8513	31.4296	31.4944	31.6793	0.696667
	erf55-1 erf58-2 phyA-OFF	26.3499	26.3708	26.246	32.8067	32.3846	32.8151	0.555258		erf55-1 erf58-2 phyB-OFF	26.525	26.5665	26.461	31.3493	31.6036	31.9327	0.558338
	erf55-1 erf58-2 phyA-ON	24.5586	24.6518	24.5217	31.552	31.6755	31.4922	0.349072		erf55-1 erf58-2 phyB-ON	24.469	24.3821	24.3375	30.4977	30.2917	30.2914	0.304089
		ACT7	ACT7	ACT7	SOM	SOM	SOM	SOM/ACT7			ACT7	ACT7	ACT7	SOM	SOM	SOM	SOM/ACT7
	Col-0 phyA-OFF	26.6163	26.5518	26.3589	28.8319	28.4903	28	1.01329		Col-0 phyB-OFF	26.1534	26.1243	26.0952	27.0698	27.0662	27	1.00006
	Col-0 phyA-ON	24.6492	25	24.5299	28.3096	28.2571	27.6312	0.381778		Col-0 phyB-ON	26.631	26.8149	26.8513	28.2613	28.1513	28.2836	0.687689
	erf55-1 erf58-2 phyA-OFF	26.3499	26.3708	26.246	29.8702	30.004	28.9446	0.409222		erf55-1 erf58-2 phyB-OFF	26.525	26.5665	26.461	27.7526	27.6804	27.7284	0.823331
	erf55-1 erf58-2 phyA-ON	24.5586	24.6518	24.5217	27.9866	27.9265	28.5021	0.330129		erf55-1 erf58-2 phyB-ON	24.469	24.3821	24.3375	26.8449	25.9164	25.9525	0.545552
	Biological replicate 3	Ct value						normalized value		Biological replicate 3	Ct value						normalized value
		ACT7	ACT7	ACT7	PIF1	PIF1	PIF1	PIF1/ACT7			ACT7	ACT7	ACT7	PIF1	PIF1	PIF1	PIF1/ACT7
	Col-0 phyA-OFF	26.2288	26.2246	26.1678	30.2173	30.592	30	1.01188		Col-0 phyB-OFF	23.4496	23.4139	23.3924	27.4806	27.4819	27.5461	1.00063
	Col-0 phyA-ON	24.9915	24.2957	24.5496	29.9212	29.117	29.0498	0.625923		Col-0 phyB-ON	23.65	24	23.5031	28	28.8473	28.6505	0.633193
	erf55-1 erf58-2 phyA-OFF	26.4365	26.3395	26.5423	31.5461	31.2061	31.3681	0.548678		erf55-1 erf58-2 phyB-OFF	24.968	24.8415	24.7794	29.7815	29.8439	29.4702	0.596383
	erf55-1 erf58-2 phyA-ON	25.2207	25	24.8504	29.9049	30.1433	30.0204	0.528996		erf55-1 erf58-2 phyB-ON	23.1466	23.036	23.6888	28.3726	28.4004	28.8641	0.444789
		ACT7	ACT7	ACT7	SOM	SOM	SOM	SOM/ACT7			ACT7	ACT7	ACT7	SOM	SOM	SOM	SOM/ACT7
	Col-0 phyA-OFF	26.2288	26.2246	26.1678	25	25.389	25.4991	1.01361		Col-0 phyB-OFF	23.4496	23.4139	23.3924	22.1774	22.1233	22.0742	1.00009
	Col-0 phyA-ON	24.9915	24.2957	24.5496	24.8646	24.9492	24.6673	0.469643		Col-0 phyB-ON	23.65	24	23.5031	23.7324	22.8073	23.6279	0.563928
	erf55-1 erf58-2 phyA-OFF	26.4365	26.3395	26.5423	26.0186	26.9736	26.8729	0.492013		erf55-1 erf58-2 phyB-OFF	24.968	24.8415	24.7794	24.221	24.6376	24.6423	0.534339
	erf55-1 erf58-2 phyA-ON	25.2207	25	24.8504	26.6421	26.238	26.365	0.20338		erf55-1 erf58-2 phyB-ON	23.1466	23.036	23.6888	23.4893	24	23.8558	0.298034
	average	normalized value		S.D.						average	normalized value		S.D.
		PIF1/ACT7	SOM/ACT7	PIF1/ACT7	SOM/ACT7						PIF1/ACT7	SOM/ACT7	PIF1/ACT7	SOM/ACT7
	Col-0 phyA-OFF	1.00837	1.02055	0.00693311	0.0122946					Col-0 phyB-OFF	1.01815	1.00132	0.0209219	0.00216111
	Col-0 phyA-ON	0.785963	0.435534	0.147213	0.0471124					Col-0 phyB-ON	0.758836	0.62927	0.165718	0.0621698
	erf55-1 erf58-2 phyA-OFF	0.522723	0.39505	0.05076	0.104771					erf55-1 erf58-2 phyB-OFF	0.570617	0.667416	0.0223226	0.145843
	erf55-1 erf58-2 phyA-ON	0.422122	0.252127	0.0946107	0.0682508					erf55-1 erf58-2 phyB-ON	0.424955	0.440942	0.11227	0.128127
	Figure 3a_phyA-ON/OFF_Statistical analysis									Figure 3a_phyB-ON/OFF_Statistical analysis
	Two-way ANOVA	Ordinary								Two-way ANOVA	Ordinary
	Alpha	0.05								Alpha	0.05
	Source of Variation	% of total variation	P value	P value summary	Significant?					Source of Variation	% of total variation	P value	P value summary	Significant?
	Interaction	1.596	0.2807	ns	No					Interaction	1.441	0.3593	ns	No
	Row Factor	77.64	<0.0001	****	Yes					Row Factor	68.09	0.0002	***	Yes
	Column Factor	11.22	0.0154	*	Yes					Column Factor	18.28	0.0085	**	Yes
	ANOVA table	SS	DF	MS	F (DFn, DFd)					ANOVA table	SS	DF	MS	F (DFn, DFd)	P value
	Interaction	0.01113	1	0.01113	F (1, 8) = 1.338					Interaction	0.00969	1	0.00969	F (1, 8) = 0.9455	P=0.3593
	Row Factor	0.5412	1	0.5412	F (1, 8) = 65.10					Row Factor	0.4579	1	0.4579	F (1, 8) = 44.68	P=0.0002
	Column Factor	0.07825	1	0.07825	F (1, 8) = 9.412					Column Factor	0.123	1	0.123	F (1, 8) = 12.00	P=0.0085
	Residual	0.06651	8	0.008313						Residual	0.08199	8	0.01025
	Difference between column means									Difference between column means
	Mean of phyA-OFF	0.7656								Mean of phyB-OFF	0.7944
	Mean of phyA-ON	0.6041								Mean of phyB-ON	0.5919
	Difference between means	0.1615								Difference between means	0.2025
	SE of difference	0.05264								SE of difference	0.05845
	95% CI of difference	0.04011 to 0.2829								95% CI of difference	0.06769 to 0.3372
	Difference between row means									Difference between row means
	Mean of Col-0	0.8972								Mean of Col-0	0.8885
	Mean of erf55-1 erf58-2	0.4724								Mean of erf55-1 erf58-2	0.4978
	Difference between means	0.4247								Difference between means	0.3907
	SE of difference	0.05264								SE of difference	0.05845
	95% CI of difference	0.3033 to 0.5461								95% CI of difference	0.2559 to 0.5255
	Interaction CI									Interaction CI
	Mean diff, A1 - B1	0.2224								Mean diff, A1 - B1	0.2593
	Mean diff, A2 - B2	0.1006								Mean diff, A2 - B2	0.1456
	(A1 -B1) - (A2 - B2)	0.1218								(A1 -B1) - (A2 - B2)	0.1137
	95% CI of difference	-0.1210 to 0.3646								95% CI of difference	-0.1559 to 0.3832
	(B1 - A1) - (B2 - A2)	-0.1218								(B1 - A1) - (B2 - A2)	-0.1137
	95% CI of difference	-0.3646 to 0.1210								95% CI of difference	-0.3832 to 0.1559
	Tukey's multiple comparisons test	Mean Diff.	95.00% CI of diff.	Below threshold?	Summary	Adjusted P Value				Tukey's multiple comparisons test	Mean Diff.	95.00% CI of diff.	Below threshold?	Summary	Adjusted P Value
	Col-0:phyA-OFF vs. Col-0:phyA-ON	0.2224	-0.01600 to 0.4608	No	ns	0.0677				Col-0:phyB-OFF vs. Col-0:phyB-ON	0.2593	-0.005396 to 0.5240	No	ns	0.0548
	Col-0:phyA-OFF vs. erf55-1 erf58-2:phyA-OFF	0.4856	0.2472 to 0.7240	Yes	***	0.0008				Col-0:phyB-OFF vs. erf55-1 erf58-2:phyB-OFF	0.4475	0.1828 to 0.7122	Yes	**	0.0028
	Col-0:phyA-OFF vs. erf55-1 erf58-2:phyA-ON	0.5862	0.3478 to 0.8246	Yes	***	0.0002				Col-0:phyB-OFF vs. erf55-1 erf58-2:phyB-ON	0.5932	0.3285 to 0.8579	Yes	***	0.0004
	Col-0:phyA-ON vs. erf55-1 erf58-2:phyA-OFF	0.2632	0.02483 to 0.5016	Yes	*	0.0314				Col-0:phyB-ON vs. erf55-1 erf58-2:phyB-OFF	0.1882	-0.07646 to 0.4529	No	ns	0.1827
	Col-0:phyA-ON vs. erf55-1 erf58-2:phyA-ON	0.3638	0.1254 to 0.6022	Yes	**	0.0053				Col-0:phyB-ON vs. erf55-1 erf58-2:phyB-ON	0.3339	0.06917 to 0.5986	Yes	*	0.0158
	erf55-1 erf58-2:phyA-OFF vs. erf55-1 erf58-2:phyA-ON	0.1006	-0.1378 to 0.3390	No	ns	0.5594				erf55-1 erf58-2:phyB-OFF vs. erf55-1 erf58-2:phyB-ON	0.1456	-0.1191 to 0.4103	No	ns	0.3558
	Figure 3b_phyA-ON/OFF_Statistical analysis									Figure 3b_phyB-ON/OFF_Statistical analysis
	Two-way ANOVA	Ordinary								Two-way ANOVA	Ordinary
	Alpha	0.05								Alpha	0.05
	Source of Variation	% of total variation	P value	P value summary	Significant?					Source of Variation	% of total variation	P value	P value summary	Significant?
	Interaction	13.69	0.0005	***	Yes					Interaction	2.778	0.2512	ns	No
	Row Factor	45.83	<0.0001	****	Yes					Row Factor	35.75	0.0022	**	Yes
	Column Factor	37.11	<0.0001	****	Yes					Column Factor	46.95	0.0009	***	Yes
	ANOVA table	SS	DF	MS	F (DFn, DFd)					ANOVA table	SS	DF	MS	F (DFn, DFd)	P value
	Interaction	0.1466	1	0.1466	F (1, 8) = 32.58					Interaction	0.0159	1	0.0159	F (1, 8) = 1.530	P=0.2512
	Row Factor	0.4907	1	0.4907	F (1, 8) = 109.1					Row Factor	0.2046	1	0.2046	F (1, 8) = 19.69	P=0.0022
	Column Factor	0.3974	1	0.3974	F (1, 8) = 88.31					Column Factor	0.2687	1	0.2687	F (1, 8) = 25.86	P=0.0009
	Residual	0.036	8	0.0045						Residual	0.08313	8	0.01039
	Difference between column means									Difference between column means
	Mean of phyA-OFF	0.7078								Mean of phyB-OFF	0.8344
	Mean of phyA-ON	0.3438								Mean of phyB-ON	0.5351
	Difference between means	0.364								Difference between means	0.2993
	SE of difference	0.03873								SE of difference	0.05886
	95% CI of difference	0.2746 to 0.4533								95% CI of difference	0.1635 to 0.4350
	Difference between row means									Difference between row means
	Mean of Col-0	0.728								Mean of Col-0	0.8153
	Mean of erf55-1 erf58-2	0.3236								Mean of erf55-1 erf58-2	0.5542
	Difference between means	0.4045								Difference between means	0.2611
	SE of difference	0.03873								SE of difference	0.05886
	95% CI of difference	0.3151 to 0.4938								95% CI of difference	0.1254 to 0.3969
	Interaction CI									Interaction CI
	Mean diff, A1 - B1	0.585								Mean diff, A1 - B1	0.3721
	Mean diff, A2 - B2	0.1429								Mean diff, A2 - B2	0.2265
	(A1 -B1) - (A2 - B2)	0.4421								(A1 -B1) - (A2 - B2)	0.1456
	95% CI of difference	0.2635 to 0.6207								95% CI of difference	-0.1258 to 0.4170
	(B1 - A1) - (B2 - A2)	-0.4421								(B1 - A1) - (B2 - A2)	-0.1456
	95% CI of difference	-0.6207 to -0.2635								95% CI of difference	-0.4170 to 0.1258
	Tukey's multiple comparisons test	Mean Diff.	95.00% CI of diff.	Below threshold?	Summary	Adjusted P Value				Tukey's multiple comparisons test	Mean Diff.	95.00% CI of diff.	Below threshold?	Summary	Adjusted P Value
	Col-0:phyA-OFF vs. Col-0:phyA-ON	0.585	0.4096 to 0.7604	Yes	****	<0.0001				Col-0:phyB-OFF vs. Col-0:phyB-ON	0.3721	0.1055 to 0.6386	Yes	**	0.009
	Col-0:phyA-OFF vs. erf55-1 erf58-2:phyA-OFF	0.6255	0.4501 to 0.8009	Yes	****	<0.0001				Col-0:phyB-OFF vs. erf55-1 erf58-2:phyB-OFF	0.3339	0.06739 to 0.6005	Yes	*	0.0164
	Col-0:phyA-OFF vs. erf55-1 erf58-2:phyA-ON	0.7684	0.5930 to 0.9438	Yes	****	<0.0001				Col-0:phyB-OFF vs. erf55-1 erf58-2:phyB-ON	0.5604	0.2939 to 0.8269	Yes	***	0.0007
	Col-0:phyA-ON vs. erf55-1 erf58-2:phyA-OFF	0.0405	-0.1349 to 0.2159	No	ns	0.8786				Col-0:phyB-ON vs. erf55-1 erf58-2:phyB-OFF	-0.03813	-0.3047 to 0.2284	No	ns	0.9661
	Col-0:phyA-ON vs. erf55-1 erf58-2:phyA-ON	0.1834	0.008005 to 0.3588	Yes	*	0.0407				Col-0:phyB-ON vs. erf55-1 erf58-2:phyB-ON	0.1883	-0.07821 to 0.4549	No	ns	0.1863
	erf55-1 erf58-2:phyA-OFF vs. erf55-1 erf58-2:phyA-ON	0.1429	-0.03249 to 0.3183	No	ns	0.1154				erf55-1 erf58-2:phyB-OFF vs. erf55-1 erf58-2:phyB-ON	0.2265	-0.04008 to 0.4930	No	ns	0.0986
d,e	transactivation assay in tobacco
	Biological replicate 1						Biological replicate 1
		LUC activity	GUS activity	relative LUC activity	normalized value			LUC activity	GUS activity	relative LUC activity	normalized value
	Vector	401336	259.25	1548.07	1.00004		Vector	111814	291.975	382.956	0.999989
	ERF58	1148000	262.2	4378.34	2.82838		ERF58	256280	305.05	840.123	2.19376
	ERF55	1344000	206.1	6521.11	4.2126		ERF55	326056	317.6	1026.62	2.68076
	PIF1	1852000	295.1	6275.84	4.05416		ABI5	194326	350.25	554.821	1.44877
	Biological replicate 2						Biological replicate 2
		LUC activity	GUS activity	relative LUC activity	normalized value			LUC activity	GUS activity	relative LUC activity	normalized value
	Vector	555764	1891.8	293.775	1.00265		Vector	129220	1995.08	64.7697	1.01203
	ERF58	2248000	1788.4	1256.99	4.29007		ERF58	253775	2007.6	126.407	1.97511
	ERF55	1039000	2007.65	517.52	1.76628		ERF55	262644	2053.93	127.874	1.99804
	PIF1	1582000	1980.4	798.829	2.72638		ABI5	233004	2076.7	112.199	1.75311
	Biological replicate 3						Biological replicate 3
		LUC activity	GUS activity	relative LUC activity	normalized value			LUC activity	GUS activity	relative LUC activity	normalized value
	Vector	260937	2459.6	106.089	1.00084		Vector	67993	2374.7	28.6322	1.02258
	ERF58	1237461	2457.5	503.545	4.75042		ERF58	122103	2390.4	51.0806	1.82431
	ERF55	1432000	2379.95	601.693	5.67635		ERF55	170356	2340.85	72.7753	2.59912
	PIF1	1236564	2351.45	525.873	4.96107		ABI5	181460	2341.7	77.4907	2.76753
	average						average
		normalized value	S.D.					normalized value	S.D.
	Vector	1.00118	0.0013337				Vector	1.01153	0.0113039
	ERF58	3.95629	1.00355				ERF58	1.99773	0.185763
	ERF55	3.88508	1.9755				ERF55	2.42597	0.372844
	PIF1	3.91387	1.12393				ABI5	1.9898	0.690504
	Figure 3d_pPIF1_Statistical analysis									Figure 3d_pSOM_Statistical analysis
	Unpaired t test									Unpaired t test
	Column B	ERF58		Column C	PIF1		Column C	PIF1		Column B	ERF58		Column C	ABI5		Column C	ABI5
	vs.	vs.		vs.	vs.		vs.	vs.		vs.	vs.		vs.	vs.		vs.	vs.
	Column A	Vector		Column A	Vector		Column B	ERF58		Column A	Vector		Column A	Vector		Column B	ERF58
	Unpaired t test			Unpaired t test			Unpaired t test			Unpaired t test			Unpaired t test			Unpaired t test
	P value	0.007		P value	0.0109		P value	0.9634		P value	0.0008		P value	0.0702		P value	0.9856
	P value summary	**		P value summary	*		P value summary	ns		P value summary	***		P value summary	ns		P value summary	ns
	Significantly different (P < 0.05)?	Yes		Significantly different (P < 0.05)?	Yes		Significantly different (P < 0.05)?	No		Significantly different (P < 0.05)?	Yes		Significantly different (P < 0.05)?	No		Significantly different (P < 0.05)?	No
	One- or two-tailed P value?	Two-tailed		One- or two-tailed P value?	Two-tailed		One- or two-tailed P value?	Two-tailed		One- or two-tailed P value?	Two-tailed		One- or two-tailed P value?	Two-tailed		One- or two-tailed P value?	Two-tailed
	t, df	t=5.100, df=4		t, df	t=4.489, df=4		t, df	t=0.04877, df=4		t, df	t=9.178, df=4		t, df	t=2.454, df=4		t, df	t=0.01919, df=4
	How big is the difference?			How big is the difference?			How big is the difference?			How big is the difference?			How big is the difference?			How big is the difference?
	Mean of column A	1.001		Mean of column A	1.001		Mean of column B	3.956		Mean of column A	1.012		Mean of column A	1.012		Mean of column B	1.998
	Mean of column B	3.956		Mean of column C	3.914		Mean of column C	3.914		Mean of column B	1.998		Mean of column C	1.99		Mean of column C	1.99
	Difference between means (B - A) ± SEM	2.955 ± 0.5794		Difference between means (C - A) ± SEM	2.913 ± 0.6489		Difference between means (C - B) ± SEM	-0.04242 ± 0.8699		Difference between means (B - A) ± SEM	0.9862 ± 0.1074		Difference between means (C - A) ± SEM	0.9783 ± 0.3987		Difference between means (C - B) ± SEM	-0.007924 ± 0.4128
	95% confidence interval	1.346 to 4.564		95% confidence interval	1.111 to 4.714		95% confidence interval	-2.458 to 2.373		95% confidence interval	0.6879 to 1.285		95% confidence interval	-0.1287 to 2.085		95% confidence interval	-1.154 to 1.138
	R squared (eta squared)	0.8667		R squared (eta squared)	0.8344		R squared (eta squared)	0.0005942		R squared (eta squared)	0.9547		R squared (eta squared)	0.6008		R squared (eta squared)	9.21e-05
	F test to compare variances			F test to compare variances			F test to compare variances			F test to compare variances			F test to compare variances			F test to compare variances
	F, DFn, Dfd	566046, 2, 2		F, DFn, Dfd	709991, 2, 2		F, DFn, Dfd	1.254, 2, 2		F, DFn, Dfd	270.1, 2, 2		F, DFn, Dfd	3732, 2, 2		F, DFn, Dfd	13.82, 2, 2
	P value	<0.0001		P value	<0.0001		P value	0.8872		P value	0.0074		P value	0.0005		P value	0.135
	P value summary	****		P value summary	****		P value summary	ns		P value summary	**		P value summary	***		P value summary	ns
	Significantly different (P < 0.05)?	Yes		Significantly different (P < 0.05)?	Yes		Significantly different (P < 0.05)?	No		Significantly different (P < 0.05)?	Yes		Significantly different (P < 0.05)?	Yes		Significantly different (P < 0.05)?	No
	Data analyzed			Data analyzed			Data analyzed			Data analyzed			Data analyzed			Data analyzed
	Sample size, column A	3		Sample size, column A	3		Sample size, column B	3		Sample size, column A	3		Sample size, column A	3		Sample size, column B	3
	Sample size, column B	3		Sample size, column C	3		Sample size, column C	3		Sample size, column B	3		Sample size, column C	3		Sample size, column C	3
	Holm-Bonferroni adjustment for multiple testing effects									Holm-Bonferroni adjustment for multiple testing effects
		P value	Holm Bonferroni								P value	Holm Bonferroni
	ERF58 vs. Vector	0.007	0.0166667							ERF58 vs. Vector	0.0008	0.0166667
	PIF1 vs. Vector	0.0109	0.025							ABI5 vs. Vector	0.0702	0.025
	PIF1 vs. ERF58	0.9634	0.05							ABI5 vs. ERF58	0.9856	0.05
	Figure 3e_pPIF1_Statistical analysis									Figure 3e_pSOM_Statistical analysis
	Unpaired t test									Unpaired t test
	Column B	ERF55		Column C	PIF1		Column C	PIF1		Column B	ERF55		Column C	ABI5		Column C	ABI5
	vs.	vs.		vs.	vs.		vs.	vs.		vs.	vs.		vs.	vs.		vs.	vs.
	Column A	Vector		Column A	Vector		Column B	ERF55		Column A	Vector		Column A	Vector		Column B	ERF55
	Unpaired t test			Unpaired t test			Unpaired t test			Unpaired t test			Unpaired t test			Unpaired t test
	P value	0.0648		P value	0.0109		P value	0.9835		P value	0.0028		P value	0.0702		P value	0.3902
	P value summary	ns		P value summary	*		P value summary	ns		P value summary	**		P value summary	ns		P value summary	ns
	Significantly different (P < 0.05)?	No		Significantly different (P < 0.05)?	Yes		Significantly different (P < 0.05)?	No		Significantly different (P < 0.05)?	Yes		Significantly different (P < 0.05)?	No		Significantly different (P < 0.05)?	No
	One- or two-tailed P value?	Two-tailed		One- or two-tailed P value?	Two-tailed		One- or two-tailed P value?	Two-tailed		One- or two-tailed P value?	Two-tailed		One- or two-tailed P value?	Two-tailed		One- or two-tailed P value?	Two-tailed
	t, df	t=2.529, df=4		t, df	t=4.489, df=4		t, df	t=0.02194, df=4		t, df	t=6.568, df=4		t, df	t=2.454, df=4		t, df	t=0.9627, df=4
	How big is the difference?			How big is the difference?			How big is the difference?			How big is the difference?			How big is the difference?			How big is the difference?
	Mean of column A	1.001		Mean of column A	1.001		Mean of column B	3.885		Mean of column A	1.012		Mean of column A	1.012		Mean of column B	2.426
	Mean of column B	3.885		Mean of column C	3.914		Mean of column C	3.914		Mean of column B	2.426		Mean of column C	1.99		Mean of column C	1.99
	Difference between means (B - A) ± SEM	2.884 ± 1.141		Difference between means (C - A) ± SEM	2.913 ± 0.6489		Difference between means (C - B) ± SEM	0.02879 ± 1.312		Difference between means (B - A) ± SEM	1.414 ± 0.2154		Difference between means (C - A) ± SEM	0.9783 ± 0.3987		Difference between means (C - B) ± SEM	-0.4362 ± 0.4531
	95% confidence interval	-0.2828 to 6.051		95% confidence interval	1.111 to 4.714		95% confidence interval	-3.615 to 3.672		95% confidence interval	0.8165 to 2.012		95% confidence interval	-0.1287 to 2.085		95% confidence interval	-1.694 to 0.8217
	R squared (eta squared)	0.6151		R squared (eta squared)	0.8344		R squared (eta squared)	0.0001203		R squared (eta squared)	0.9151		R squared (eta squared)	0.6008		R squared (eta squared)	0.1881
	F test to compare variances			F test to compare variances			F test to compare variances			F test to compare variances			F test to compare variances			F test to compare variances
	F, DFn, Dfd	2193460, 2, 2		F, DFn, Dfd	709991, 2, 2		F, DFn, Dfd	3.089, 2, 2		F, DFn, Dfd	1088, 2, 2		F, DFn, Dfd	3732, 2, 2		F, DFn, Dfd	3.430, 2, 2
	P value	<0.0001		P value	<0.0001		P value	0.4891		P value	0.0018		P value	0.0005		P value	0.4515
	P value summary	****		P value summary	****		P value summary	ns		P value summary	**		P value summary	***		P value summary	ns
	Significantly different (P < 0.05)?	Yes		Significantly different (P < 0.05)?	Yes		Significantly different (P < 0.05)?	No		Significantly different (P < 0.05)?	Yes		Significantly different (P < 0.05)?	Yes		Significantly different (P < 0.05)?	No
	Data analyzed			Data analyzed			Data analyzed			Data analyzed			Data analyzed			Data analyzed
	Sample size, column A	3		Sample size, column A	3		Sample size, column B	3		Sample size, column A	3		Sample size, column A	3		Sample size, column B	3
	Sample size, column B	3		Sample size, column C	3		Sample size, column C	3		Sample size, column B	3		Sample size, column C	3		Sample size, column C	3
	Holm-Bonferroni adjustment for multiple testing effects									Holm-Bonferroni adjustment for multiple testing effects
		P value	Holm Bonferroni								P value	Holm Bonferroni
	PIF1 vs. Vector	0.0109	0.0166667							ERF55 vs. Vector	0.0028	0.0166667
	ERF55 vs. Vector	0.0648	0.025							ABI5 vs. Vector	0.0702	0.025
	PIF1 vs. ERF55	0.9835	0.05							ABI5 vs. ERF55	0.3902	0.05
f
g

## Sheet: fig 4
Figure 4
b
							Col-0 p35S:HA-YFP-ERF58	pixel density			HA/ACT
						HA	phy-OFF	132.965		phy-OFF	1.22512
							phy-OFF-ON	141.476		phy-OFF-ON	1.45823
							phy-ON	104.657		phy-ON	0.843314
							phy-ON-OFF	120.073		phy-ON-OFF	0.993694
						ACT	phy-OFF	108.532
							phy-OFF-ON	97.019
							phy-ON	124.102
							phy-ON-OFF	120.835
c,d	ChIP-qPCR
	Biological replicate 1	Ct value						normalized value		Biological replicate 1	Ct value						normalized value
		input			chip						input			chip
		ACT7	ACT7	ACT7	ACT7	ACT7	ACT7	ACT7/ACT7			ACT7	ACT7	ACT7	ACT7	ACT7	ACT7	ACT7/ACT7
	YFP-HA phyB-ON	22.7358	22.3087	21.3485	32.8647	32.1384	32.4513	1		YFP-HA phyB-OFF	20.6299	21.968	21.6117	31.6862	31.2776	31.3708	1
		pPIF1	pPIF1	pPIF1	pPIF1	pPIF1	pPIF1	pPIF1/ACT7			pPIF1	pPIF1	pPIF1	pPIF1	pPIF1	pPIF1	pPIF1/ACT7
	YFP-HA phyB-ON	21.8545	22.0085	22.0138	32.6606	32.3047	32.17	0.955459		YFP-HA phyB-OFF	21.0825	21.1363	22.1372	31.7196	30.5991	30.8077	1.36749
		pSOM	pSOM	pSOM	pSOM	pSOM	pSOM	pSOM/ACT7			pSOM	pSOM	pSOM	pSOM	pSOM	pSOM	pSOM/ACT7
	YFP-HA phyB-ON	20.9524	20.6039	20.542	30.5659	30.5625	29.8499	1.65535		YFP-HA phyB-OFF	19.8043	19.017	19.6241	29.1655	28.9769	29.1939	1.32994
		ACT7	ACT7	ACT7	ACT7	ACT7	ACT7	ACT7/ACT7			ACT7	ACT7	ACT7	ACT7	ACT7	ACT7	ACT7/ACT7
	YFP-HA phyB-ON-OFF	21.1504	22.0652	21.357	32.1548	32.1612	32.2143	1		YFP-HA phyB-OFF-ON	22.4999	22.0856	22.4204	32.252	31.1104	31.6812	1
		pPIF1	pPIF1	pPIF1	pPIF1	pPIF1	pPIF1	pPIF1/ACT7			pPIF1	pPIF1	pPIF1	pPIF1	pPIF1	pPIF1	pPIF1/ACT7
	YFP-HA phyB-ON-OFF	19.2506	20.8311	19.5209	30.0909	30.0366	29.5942	1.52931		YFP-HA phyB-OFF-ON	21.6359	22.3869	22.2794	30.0866	31.2045	32.3224	1.18279
		pSOM	pSOM	pSOM	pSOM	pSOM	pSOM	pSOM/ACT7			pSOM	pSOM	pSOM	pSOM	pSOM	pSOM	pSOM/ACT7
	YFP-HA phyB-ON-OFF	20.799	20.7683	20.7836	30.4984	30.9097	30.704	1.66114		YFP-HA phyB-OFF-ON	22.0059	22.2928	22.1493	31.1804	31.1936	30.7996	1.35414
		ACT7	ACT7	ACT7	ACT7	ACT7	ACT7	ACT7/ACT7			ACT7	ACT7	ACT7	ACT7	ACT7	ACT7	ACT7/ACT7
	HA-YFP-ERF58 phyB-ON	21.989	21.2637	21.8741	31.2463	31.621	31.4336	1		HA-YFP-ERF58 phyB-OFF	21.8903	21.2053	21.5478	30.9549	31.1614	30.7991	1
		pPIF1	pPIF1	pPIF1	pPIF1	pPIF1	pPIF1	pPIF1/ACT7			pPIF1	pPIF1	pPIF1	pPIF1	pPIF1	pPIF1	pPIF1/ACT7
	HA-YFP-ERF58 phyB-ON	21.309	21.867	21.4353	29.3868	30.1003	29.8734	2.7797		HA-YFP-ERF58 phyB-OFF	21.6673	21.7778	21.5568	27.3541	28.0048	27.1582	12.0055
		pSOM	pSOM	pSOM	pSOM	pSOM	pSOM	pSOM/ACT7			pSOM	pSOM	pSOM	pSOM	pSOM	pSOM	pSOM/ACT7
	HA-YFP-ERF58 phyB-ON	21.2981	21.5544	21.2126	28.6366	29.1784	29.4075	4.01554		HA-YFP-ERF58 phyB-OFF	21.7237	21.3207	22	27.9241	27.6005	27.4855	10.8184
		ACT7	ACT7	ACT7	ACT7	ACT7	ACT7	ACT7/ACT7			ACT7	ACT7	ACT7	ACT7	ACT7	ACT7	ACT7/ACT7
	HA-YFP-ERF58 phyB-ON-OFF	21.8268	20.3812	21.2533	30.8361	31.9044	31.3702	1		HA-YFP-ERF58 phyB-OFF-ON	21.467	21.6081	21.3259	31.4827	31.3509	31.7175	1
		pPIF1	pPIF1	pPIF1	pPIF1	pPIF1	pPIF1	pPIF1/ACT7			pPIF1	pPIF1	pPIF1	pPIF1	pPIF1	pPIF1	pPIF1/ACT7
	HA-YFP-ERF58 phyB-ON-OFF	20.3153	20.5651	20.2174	26.7943	27.0745	26.5089	13.8311		HA-YFP-ERF58 phyB-OFF-ON	21.0301	20.6548	20.6711	28.7271	28.6009	28.5756	4.59733
		pSOM	pSOM	pSOM	pSOM	pSOM	pSOM	pSOM/ACT7			pSOM	pSOM	pSOM	pSOM	pSOM	pSOM	pSOM/ACT7
	HA-YFP-ERF58 phyB-ON-OFF	22.14	22.2382	22.0003	28.1202	28.2992	28.3693	16.9092		HA-YFP-ERF58 phyB-OFF-ON	22.6025	22.5777	22.6602	30.5054	29.9908	30.3551	5.2043
	Biological replicate 2	Ct value								Biological replicate 2	Ct value
		input			chip						input			chip
		ACT7	ACT7	ACT7	ACT7	ACT7	ACT7	ACT7/ACT7			ACT7	ACT7	ACT7	ACT7	ACT7	ACT7	ACT7/ACT7
	YFP-HA phyB-ON	22.9273	23.3461	23.7648	33.0476	33.4769	33.2622	1		YFP-HA phyB-OFF	23.1767	24.3692	23.7729	33.7107	33.7924	33.7602	1
		pPIF1	pPIF1	pPIF1	pPIF1	pPIF1	pPIF1	pPIF1/ACT7			pPIF1	pPIF1	pPIF1	pPIF1	pPIF1	pPIF1	pPIF1/ACT7
	YFP-HA phyB-ON	24.262	24.8557	24.5588	33.5939	33.9794	33.2149	1.83904		YFP-HA phyB-OFF	24.819	25.06	25.217	34.2256	34.4724	34.4131	1.56171
		pSOM	pSOM	pSOM	pSOM	pSOM	pSOM	pSOM/ACT7			pSOM	pSOM	pSOM	pSOM	pSOM	pSOM	pSOM/ACT7
	YFP-HA phyB-ON	22.8562	22.2093	22.5328	31.8289	31.5407	31.693	1.69518		YFP-HA phyB-OFF	23.0181	23.0144	23.4637	33.1835	32.9036	32.824	1.13016
		ACT7	ACT7	ACT7	ACT7	ACT7	ACT7	ACT7/ACT7			ACT7	ACT7	ACT7	ACT7	ACT7	ACT7	ACT7/ACT7
	YFP-HA phyB-ON-OFF	24.7501	24.3487	24.5494	33.7337	33.7899	33.824	1		YFP-HA phyB-OFF-ON	24.9535	24.9535	23.7289	33.7933	33.9425	34.0721	1
		pPIF1	pPIF1	pPIF1	pPIF1	pPIF1	pPIF1	pPIF1/ACT7			pPIF1	pPIF1	pPIF1	pPIF1	pPIF1	pPIF1	pPIF1/ACT7
	YFP-HA phyB-ON-OFF	23.0398	24.0145	24.1378	32.4696	32.5113	32.8537	1.27657		YFP-HA phyB-OFF-ON	21.71	21.0439	21.7776	30.4843	30.2522	30.4529	1.41881
		pSOM	pSOM	pSOM	pSOM	pSOM	pSOM	pSOM/ACT7			pSOM	pSOM	pSOM	pSOM	pSOM	pSOM	pSOM/ACT7
	YFP-HA phyB-ON-OFF	22.666	23.387	23.4499	32.5324	31.9153	31.8429	1.23443		YFP-HA phyB-OFF-ON	21.9496	22.2017	20.0785	30.7232	30.634	30.0423	1.26059
		ACT7	ACT7	ACT7	ACT7	ACT7	ACT7	ACT7/ACT7			ACT7	ACT7	ACT7	ACT7	ACT7	ACT7	ACT7/ACT7
	HA-YFP-ERF58 phyB-ON	22.54	23.5211	23.0306	33.3142	32.2929	32.8035	1		HA-YFP-ERF58 phyB-OFF	23.1192	24.257	24.5485	33.6847	33.3388	33.6306	1
		pPIF1	pPIF1	pPIF1	pPIF1	pPIF1	pPIF1	pPIF1/ACT7			pPIF1	pPIF1	pPIF1	pPIF1	pPIF1	pPIF1	pPIF1/ACT7
	HA-YFP-ERF58 phyB-ON	25.0742	24.5933	25.5632	33.573	33.023	32.6546	3.4019		HA-YFP-ERF58 phyB-OFF	25.0558	26.8264	25.1293	31.9746	31.4948	31.6668	11.5909
		pSOM	pSOM	pSOM	pSOM	pSOM	pSOM	pSOM/ACT7			pSOM	pSOM	pSOM	pSOM	pSOM	pSOM	pSOM/ACT7
	HA-YFP-ERF58 phyB-ON	25.0536	25.0464	25.1038	32.8154	33.6978	32.606	3.48508		HA-YFP-ERF58 phyB-OFF	25.1998	25.9514	25.7722	31.6329	31.7575	30.9793	13.5574
		ACT7	ACT7	ACT7	ACT7	ACT7	ACT7	ACT7/ACT7			ACT7	ACT7	ACT7	ACT7	ACT7	ACT7	ACT7/ACT7
	HA-YFP-ERF58 phyB-ON-OFF	21.5429	21.4826	22.0741	32.1423	31.5617	31.0945	1		HA-YFP-ERF58 phyB-OFF-ON	22.3652	22.5451	22.1853	32.0954	32.6357	32.4507	1
		pPIF1	pPIF1	pPIF1	pPIF1	pPIF1	pPIF1	pPIF1/ACT7			pPIF1	pPIF1	pPIF1	pPIF1	pPIF1	pPIF1	pPIF1/ACT7
	HA-YFP-ERF58 phyB-ON-OFF	24.6493	23.452	24.0278	29.756	30.6994	29.8216	14.4237		HA-YFP-ERF58 phyB-OFF-ON	21.973	22.4835	21.5618	29.4899	29.3487	29.5505	5.9455
		pSOM	pSOM	pSOM	pSOM	pSOM	pSOM	pSOM/ACT7			pSOM	pSOM	pSOM	pSOM	pSOM	pSOM	pSOM/ACT7
	HA-YFP-ERF58 phyB-ON-OFF	23.4353	22.4533	23.4831	28.5635	29.197	28.9306	17.4674		HA-YFP-ERF58 phyB-OFF-ON	22.8124	22.097	22.3817	29.8905	29.9002	29.97	5.81129
	Biological replicate 3	Ct value								Biological replicate 3	Ct value
		input			chip						input			chip
		ACT7	ACT7	ACT7	ACT7	ACT7	ACT7	ACT7/ACT7			ACT7	ACT7	ACT7	ACT7	ACT7	ACT7	ACT7/ACT7
	YFP-HA phyB-ON	24.3664	23.826	24.3273	34.9686	33.337	33.8888	1		YFP-HA phyB-OFF	25.2605	25.5623	25.4114	34.9354	34.8682	34.973	1
		pPIF1	pPIF1	pPIF1	pPIF1	pPIF1	pPIF1	pPIF1/ACT7			pPIF1	pPIF1	pPIF1	pPIF1	pPIF1	pPIF1	pPIF1/ACT7
	YFP-HA phyB-ON	24.6174	23.7271	24.6814	33.9748	33.8321	33.8807	1.2637		YFP-HA phyB-OFF	24.0145	24.7598	23.9373	33.3654	33.9148	33.27	1.17658
		pSOM	pSOM	pSOM	pSOM	pSOM	pSOM	pSOM/ACT7			pSOM	pSOM	pSOM	pSOM	pSOM	pSOM	pSOM/ACT7
	YFP-HA phyB-ON	24.3316	23.5382	24.0768	33.0915	32.999	33.3301	1.66271		YFP-HA phyB-OFF	23.7085	23.2094	23.0483	33.1835	32.4448	32.2484	1.15722
		ACT7	ACT7	ACT7	ACT7	ACT7	ACT7	ACT7/ACT7			ACT7	ACT7	ACT7	ACT7	ACT7	ACT7	ACT7/ACT7
	YFP-HA phyB-ON-OFF	23.1098	23.1937	23.2026	32.9178	32.2211	32.6146	1		YFP-HA phyB-OFF-ON	21.3148	22.0663	22.1284	31.9344	31.6891	31.3388	1
		pPIF1	pPIF1	pPIF1	pPIF1	pPIF1	pPIF1	pPIF1/ACT7			pPIF1	pPIF1	pPIF1	pPIF1	pPIF1	pPIF1	pPIF1/ACT7
	YFP-HA phyB-ON-OFF	22.0207	22.4401	22.0957	31.8709	31.0716	31.0614	1.20305		YFP-HA phyB-OFF-ON	21.2111	21.5795	22.0564	30.5219	30.8031	30.5473	1.75222
		pSOM	pSOM	pSOM	pSOM	pSOM	pSOM	pSOM/ACT7			pSOM	pSOM	pSOM	pSOM	pSOM	pSOM	pSOM/ACT7
	YFP-HA phyB-ON-OFF	21.0719	21.2127	21.9104	30.8354	30.1661	30.6316	1.20564		YFP-HA phyB-OFF-ON	21.7027	21.0031	21.3613	30.7362	30.925	30.2271	1.4579
		ACT7	ACT7	ACT7	ACT7	ACT7	ACT7	ACT7/ACT7			ACT7	ACT7	ACT7	ACT7	ACT7	ACT7	ACT7/ACT7
	HA-YFP-ERF58 phyB-ON	25.3088	25.0741	26.593	35.3737	34.8324	34.9483	1		HA-YFP-ERF58 phyB-OFF	23.5998	23.5559	23.3676	32.9809	33.4117	33.0629	1
		pPIF1	pPIF1	pPIF1	pPIF1	pPIF1	pPIF1	pPIF1/ACT7			pPIF1	pPIF1	pPIF1	pPIF1	pPIF1	pPIF1	pPIF1/ACT7
	HA-YFP-ERF58 phyB-ON	25.1543	25.292	25.4548	33.8721	33.2061	33.6456	2.1714		HA-YFP-ERF58 phyB-OFF	23.7322	23.3529	24.1658	29.5988	29.851	29.9908	11.9656
		pSOM	pSOM	pSOM	pSOM	pSOM	pSOM	pSOM/ACT7			pSOM	pSOM	pSOM	pSOM	pSOM	pSOM	pSOM/ACT7
	HA-YFP-ERF58 phyB-ON	25.1081	25.7476	25.547	33.4324	33.0617	32.8622	3.34424		HA-YFP-ERF58 phyB-OFF	23.4895	24.0808	24.4564	29.706	29.8753	29.5921	15.2264
		ACT7	ACT7	ACT7	ACT7	ACT7	ACT7	ACT7/ACT7			ACT7	ACT7	ACT7	ACT7	ACT7	ACT7	ACT7/ACT7
	HA-YFP-ERF58 phyB-ON-OFF	21.2992	22.5597	21.4755	30.5913	30.9009	31.5981	1		HA-YFP-ERF58 phyB-OFF-ON	21.9892	22.0241	21.9543	31.2372	31.1835	32.1204	1
		pPIF1	pPIF1	pPIF1	pPIF1	pPIF1	pPIF1	pPIF1/ACT7			pPIF1	pPIF1	pPIF1	pPIF1	pPIF1	pPIF1	pPIF1/ACT7
	HA-YFP-ERF58 phyB-ON-OFF	22.1659	22.4724	22.484	28.0249	28.7045	28.4028	9.50508		HA-YFP-ERF58 phyB-OFF-ON	22.0533	22.2222	22.8844	29.1727	28.8843	28.854	7.67804
		pSOM	pSOM	pSOM	pSOM	pSOM	pSOM	pSOM/ACT7			pSOM	pSOM	pSOM	pSOM	pSOM	pSOM	pSOM/ACT7
	HA-YFP-ERF58 phyB-ON-OFF	20.909	20.7776	20.9682	25.9886	26.0628	26.2133	16.5489		HA-YFP-ERF58 phyB-OFF-ON	22.7995	22.989	22.4098	28.5679	28.7921	30.0177	8.76257
	average	normalized value			S.D.					average	normalized value			S.D.
		ACT7/ACT7	pPIF1/ACT7	pSOM/ACT7	pPIF1/ACT7	pSOM/ACT7					ACT7/ACT7	pPIF1/ACT7	pSOM/ACT7	pPIF1/ACT7	pSOM/ACT7
	YFP-HA phyB-ON	1	1.35273	1.67108	0.448468	0.0211919				YFP-HA phyB-OFF	1	1.36859	1.20577	0.192568	0.108377
	YFP-HA phyB-ON-OFF	1	1.33631	1.36707	0.00909734	0.255076				YFP-HA phyB-OFF-ON	1	1.45128	1.35754	0.171284	0.0986953
	HA-YFP-ERF58 phyB-ON	1	2.78433	3.61495	0.615261	0.353997				HA-YFP-ERF58 phyB-OFF	1	11.854	13.2008	0.228741	2.22557
	HA-YFP-ERF58 phyB-ON-OFF	1	12.5866	16.9752	2.68511	0.46275				HA-YFP-ERF58 phyB-OFF-ON	1	6.07362	6.59272	1.54435	1.90349
	Figure 4c_pPIF1_Statistical analysis									Figure 4c_pSOM_Statistical analysis
	Two-way ANOVA	Ordinary								Two-way ANOVA	Ordinary
	Alpha	0.05								Alpha	0.05
	Source of Variation	% of total variation	P value	P value summary	Significant?					Source of Variation	% of total variation	P value	P value summary	Significant?
	Interaction	37.34	<0.0001	****	Yes					Interaction	38.72	<0.0001	****	Yes
	Row Factor	20.91	<0.0001	****	Yes					Row Factor	22.43	<0.0001	****	Yes
	Column Factor	37.34	<0.0001	****	Yes					Column Factor	38.72	<0.0001	****	Yes
	ANOVA table	SS	DF	MS	F (DFn, DFd)	P value				ANOVA table	SS	DF	MS	F (DFn, DFd)	P value
	Interaction	132.4	3	44.12	F (3, 16) = 45.29	P<0.0001				Interaction	249.5	3	83.16	F (3, 16) = 1632	P<0.0001
	Row Factor	74.13	1	74.13	F (1, 16) = 76.09	P<0.0001				Row Factor	144.6	1	144.6	F (1, 16) = 2836	P<0.0001
	Column Factor	132.4	3	44.12	F (3, 16) = 45.29	P<0.0001				Column Factor	249.5	3	83.16	F (3, 16) = 1632	P<0.0001
	Residual	15.59	16	0.9743						Residual	0.8155	16	0.05097
	Difference between row means									Difference between row means
	Mean of pPIF1	4.515								Mean of pSOM	5.908
	Mean of ACT7	1								Mean of ACT7	1
	Difference between means	3.515								Difference between means	4.908
	SE of difference	0.403								SE of difference	0.09217
	95% CI of difference	2.661 to 4.369								95% CI of difference	4.713 to 5.104
	Data summary									Data summary
	Number of columns (Column Factor)	4								Number of columns (Column Factor)	4
	Number of rows (Row Factor)	2								Number of rows (Row Factor)	2
	Number of values	24								Number of values	24
	Tukey's multiple comparisons test	Mean Diff.	99.00% CI of diff.	Below threshold?	Summary	Adjusted P Value				Tukey's multiple comparisons test	Mean Diff.	99.00% CI of diff.	Below threshold?	Summary	Adjusted P Value
	pPIF1:YFP-HA phyB-ON vs. pPIF1:YFP-HA phyB-ON-OFF	0.01667	-3.448 to 3.481	No	ns	>0.9999				pSOM:YFP-HA phyB-ON vs. pSOM:YFP-HA phyB-ON-OFF	0.3067	-0.4857 to 1.099	No	ns	0.7084
	pPIF1:YFP-HA phyB-ON vs. pPIF1:HA-YFP-ERF58 phyB-ON	-1.43	-4.895 to 2.035	No	ns	0.644				pSOM:YFP-HA phyB-ON vs. pSOM:HA-YFP-ERF58 phyB-ON	-1.943	-2.736 to -1.151	Yes	****	<0.0001
	pPIF1:YFP-HA phyB-ON vs. pPIF1:HA-YFP-ERF58 phyB-ON-OFF	-11.23	-14.70 to -7.769	Yes	****	<0.0001				pSOM:YFP-HA phyB-ON vs. pSOM:HA-YFP-ERF58 phyB-ON-OFF	-15.3	-16.10 to -14.51	Yes	****	<0.0001
	pPIF1:YFP-HA phyB-ON vs. ACT7:YFP-HA phyB-ON	0.3533	-3.111 to 3.818	No	ns	0.9998				pSOM:YFP-HA phyB-ON vs. ACT7:YFP-HA phyB-ON	0.6733	-0.1191 to 1.466	No	*	0.0349
	pPIF1:YFP-HA phyB-ON vs. ACT7:YFP-HA phyB-ON-OFF	0.3533	-3.111 to 3.818	No	ns	0.9998				pSOM:YFP-HA phyB-ON vs. ACT7:YFP-HA phyB-ON-OFF	0.6733	-0.1191 to 1.466	No	*	0.0349
	pPIF1:YFP-HA phyB-ON vs. ACT7:HA-YFP-ERF58 phyB-ON	0.3533	-3.111 to 3.818	No	ns	0.9998				pSOM:YFP-HA phyB-ON vs. ACT7:HA-YFP-ERF58 phyB-ON	0.6733	-0.1191 to 1.466	No	*	0.0349
	pPIF1:YFP-HA phyB-ON vs. ACT7:HA-YFP-ERF58 phyB-ON-OFF	0.3533	-3.111 to 3.818	No	ns	0.9998				pSOM:YFP-HA phyB-ON vs. ACT7:HA-YFP-ERF58 phyB-ON-OFF	0.6733	-0.1191 to 1.466	No	*	0.0349
	pPIF1:YFP-HA phyB-ON-OFF vs. pPIF1:HA-YFP-ERF58 phyB-ON	-1.447	-4.911 to 2.018	No	ns	0.6317				pSOM:YFP-HA phyB-ON-OFF vs. pSOM:HA-YFP-ERF58 phyB-ON	-2.25	-3.042 to -1.458	Yes	****	<0.0001
	pPIF1:YFP-HA phyB-ON-OFF vs. pPIF1:HA-YFP-ERF58 phyB-ON-OFF	-11.25	-14.71 to -7.785	Yes	****	<0.0001				pSOM:YFP-HA phyB-ON-OFF vs. pSOM:HA-YFP-ERF58 phyB-ON-OFF	-15.61	-16.40 to -14.82	Yes	****	<0.0001
	pPIF1:YFP-HA phyB-ON-OFF vs. ACT7:YFP-HA phyB-ON	0.3367	-3.128 to 3.801	No	ns	0.9998				pSOM:YFP-HA phyB-ON-OFF vs. ACT7:YFP-HA phyB-ON	0.3667	-0.4257 to 1.159	No	ns	0.517
	pPIF1:YFP-HA phyB-ON-OFF vs. ACT7:YFP-HA phyB-ON-OFF	0.3367	-3.128 to 3.801	No	ns	0.9998				pSOM:YFP-HA phyB-ON-OFF vs. ACT7:YFP-HA phyB-ON-OFF	0.3667	-0.4257 to 1.159	No	ns	0.517
	pPIF1:YFP-HA phyB-ON-OFF vs. ACT7:HA-YFP-ERF58 phyB-ON	0.3367	-3.128 to 3.801	No	ns	0.9998				pSOM:YFP-HA phyB-ON-OFF vs. ACT7:HA-YFP-ERF58 phyB-ON	0.3667	-0.4257 to 1.159	No	ns	0.517
	pPIF1:YFP-HA phyB-ON-OFF vs. ACT7:HA-YFP-ERF58 phyB-ON-OFF	0.3367	-3.128 to 3.801	No	ns	0.9998				pSOM:YFP-HA phyB-ON-OFF vs. ACT7:HA-YFP-ERF58 phyB-ON-OFF	0.3667	-0.4257 to 1.159	No	ns	0.517
	pPIF1:HA-YFP-ERF58 phyB-ON vs. pPIF1:HA-YFP-ERF58 phyB-ON-OFF	-9.803	-13.27 to -6.339	Yes	****	<0.0001				pSOM:HA-YFP-ERF58 phyB-ON vs. pSOM:HA-YFP-ERF58 phyB-ON-OFF	-13.36	-14.15 to -12.57	Yes	****	<0.0001
	pPIF1:HA-YFP-ERF58 phyB-ON vs. ACT7:YFP-HA phyB-ON	1.783	-1.681 to 5.248	No	ns	0.3937				pSOM:HA-YFP-ERF58 phyB-ON vs. ACT7:YFP-HA phyB-ON	2.617	1.824 to 3.409	Yes	****	<0.0001
	pPIF1:HA-YFP-ERF58 phyB-ON vs. ACT7:YFP-HA phyB-ON-OFF	1.783	-1.681 to 5.248	No	ns	0.3937				pSOM:HA-YFP-ERF58 phyB-ON vs. ACT7:YFP-HA phyB-ON-OFF	2.617	1.824 to 3.409	Yes	****	<0.0001
	pPIF1:HA-YFP-ERF58 phyB-ON vs. ACT7:HA-YFP-ERF58 phyB-ON	1.783	-1.681 to 5.248	No	ns	0.3937				pSOM:HA-YFP-ERF58 phyB-ON vs. ACT7:HA-YFP-ERF58 phyB-ON	2.617	1.824 to 3.409	Yes	****	<0.0001
	pPIF1:HA-YFP-ERF58 phyB-ON vs. ACT7:HA-YFP-ERF58 phyB-ON-OFF	1.783	-1.681 to 5.248	No	ns	0.3937				pSOM:HA-YFP-ERF58 phyB-ON vs. ACT7:HA-YFP-ERF58 phyB-ON-OFF	2.617	1.824 to 3.409	Yes	****	<0.0001
	pPIF1:HA-YFP-ERF58 phyB-ON-OFF vs. ACT7:YFP-HA phyB-ON	11.59	8.122 to 15.05	Yes	****	<0.0001				pSOM:HA-YFP-ERF58 phyB-ON-OFF vs. ACT7:YFP-HA phyB-ON	15.98	15.18 to 16.77	Yes	****	<0.0001
	pPIF1:HA-YFP-ERF58 phyB-ON-OFF vs. ACT7:YFP-HA phyB-ON-OFF	11.59	8.122 to 15.05	Yes	****	<0.0001				pSOM:HA-YFP-ERF58 phyB-ON-OFF vs. ACT7:YFP-HA phyB-ON-OFF	15.98	15.18 to 16.77	Yes	****	<0.0001
	pPIF1:HA-YFP-ERF58 phyB-ON-OFF vs. ACT7:HA-YFP-ERF58 phyB-ON	11.59	8.122 to 15.05	Yes	****	<0.0001				pSOM:HA-YFP-ERF58 phyB-ON-OFF vs. ACT7:HA-YFP-ERF58 phyB-ON	15.98	15.18 to 16.77	Yes	****	<0.0001
	pPIF1:HA-YFP-ERF58 phyB-ON-OFF vs. ACT7:HA-YFP-ERF58 phyB-ON-OFF	11.59	8.122 to 15.05	Yes	****	<0.0001				pSOM:HA-YFP-ERF58 phyB-ON-OFF vs. ACT7:HA-YFP-ERF58 phyB-ON-OFF	15.98	15.18 to 16.77	Yes	****	<0.0001
	ACT7:YFP-HA phyB-ON vs. ACT7:YFP-HA phyB-ON-OFF	0	-3.465 to 3.465	No	ns	>0.9999				ACT7:YFP-HA phyB-ON vs. ACT7:YFP-HA phyB-ON-OFF	0	-0.7924 to 0.7924	No	ns	>0.9999
	ACT7:YFP-HA phyB-ON vs. ACT7:HA-YFP-ERF58 phyB-ON	0	-3.465 to 3.465	No	ns	>0.9999				ACT7:YFP-HA phyB-ON vs. ACT7:HA-YFP-ERF58 phyB-ON	0	-0.7924 to 0.7924	No	ns	>0.9999
	ACT7:YFP-HA phyB-ON vs. ACT7:HA-YFP-ERF58 phyB-ON-OFF	0	-3.465 to 3.465	No	ns	>0.9999				ACT7:YFP-HA phyB-ON vs. ACT7:HA-YFP-ERF58 phyB-ON-OFF	0	-0.7924 to 0.7924	No	ns	>0.9999
	ACT7:YFP-HA phyB-ON-OFF vs. ACT7:HA-YFP-ERF58 phyB-ON	0	-3.465 to 3.465	No	ns	>0.9999				ACT7:YFP-HA phyB-ON-OFF vs. ACT7:HA-YFP-ERF58 phyB-ON	0	-0.7924 to 0.7924	No	ns	>0.9999
	ACT7:YFP-HA phyB-ON-OFF vs. ACT7:HA-YFP-ERF58 phyB-ON-OFF	0	-3.465 to 3.465	No	ns	>0.9999				ACT7:YFP-HA phyB-ON-OFF vs. ACT7:HA-YFP-ERF58 phyB-ON-OFF	0	-0.7924 to 0.7924	No	ns	>0.9999
	ACT7:HA-YFP-ERF58 phyB-ON vs. ACT7:HA-YFP-ERF58 phyB-ON-OFF	0	-3.465 to 3.465	No	ns	>0.9999				ACT7:HA-YFP-ERF58 phyB-ON vs. ACT7:HA-YFP-ERF58 phyB-ON-OFF	0	-0.7924 to 0.7924	No	ns	>0.9999
	Figure 4d_pPIF1_Statistical analysis									Figure 4d_pSOM_Statistical analysis
	Two-way ANOVA	Ordinary								Two-way ANOVA	Ordinary
	Alpha	0.05								Alpha	0.05
	Source of Variation	% of total variation	P value	P value summary	Significant?					Source of Variation	% of total variation	P value	P value summary	Significant?
	Interaction	33.37	<0.0001	****	Yes					Interaction	33.38	<0.0001	****	Yes
	Row Factor	31.72	<0.0001	****	Yes					Row Factor	29.26	<0.0001	****	Yes
	Column Factor	33.37	<0.0001	****	Yes					Column Factor	33.38	<0.0001	****	Yes
	ANOVA table	SS	DF	MS	F (DFn, DFd)	P value				ANOVA table	SS	DF	MS	F (DFn, DFd)	P value
	Interaction	110.7	3	36.91	F (3, 16) = 115.5	P<0.0001				Interaction	144.1	3	48.05	F (3, 16) = 44.68	P<0.0001
	Row Factor	105.3	1	105.3	F (1, 16) = 329.5	P<0.0001				Row Factor	126.4	1	126.4	F (1, 16) = 117.5	P<0.0001
	Column Factor	110.7	3	36.91	F (3, 16) = 115.5	P<0.0001				Column Factor	144.1	3	48.05	F (3, 16) = 44.68	P<0.0001
	Residual	5.111	16	0.3194						Residual	17.21	16	1.075
	Difference between row means									Difference between row means
	Mean of pPIF1	5.188								Mean of pSOM	5.589
	Mean of ACT7	1								Mean of ACT7	1
	Difference between means	4.188								Difference between means	4.589
	SE of difference	0.2307								SE of difference	0.4234
	95% CI of difference	3.699 to 4.677								95% CI of difference	3.692 to 5.487
	Data summary									Data summary
	Number of columns (Column Factor)	4								Number of columns (Column Factor)	4
	Number of rows (Row Factor)	2								Number of rows (Row Factor)	2
	Number of values	24								Number of values	24
	Tukey's multiple comparisons test	Mean Diff.	99.00% CI of diff.	Below threshold?	Summary	Adjusted P Value				Tukey's multiple comparisons test	Mean Diff.	99.00% CI of diff.	Below threshold?	Summary	Adjusted P Value
	pPIF1:YFP-HA phyB-OFF vs. pPIF1:YFP-HA phyB-OFF-ON	-0.08	-2.064 to 1.904	No	ns	>0.9999				pSOM:YFP-HA phyB-OFF vs. pSOM:YFP-HA phyB-OFF-ON	-0.15	-3.790 to 3.490	No	ns	>0.9999
	pPIF1:YFP-HA phyB-OFF vs. pPIF1:HA-YFP-ERF58 phyB-OFF	-10.49	-12.47 to -8.503	Yes	****	<0.0001				pSOM:YFP-HA phyB-OFF vs. pSOM:HA-YFP-ERF58 phyB-OFF	-12	-15.64 to -8.357	Yes	****	<0.0001
	pPIF1:YFP-HA phyB-OFF vs. pPIF1:HA-YFP-ERF58 phyB-OFF-ON	-4.707	-6.690 to -2.723	Yes	****	<0.0001				pSOM:YFP-HA phyB-OFF vs. pSOM:HA-YFP-ERF58 phyB-OFF-ON	-5.383	-9.023 to -1.743	Yes	***	0.0002
	pPIF1:YFP-HA phyB-OFF vs. ACT7:YFP-HA phyB-OFF	0.37	-1.614 to 2.354	No	ns	0.9905				pSOM:YFP-HA phyB-OFF vs. ACT7:YFP-HA phyB-OFF	0.2067	-3.433 to 3.847	No	ns	>0.9999
	pPIF1:YFP-HA phyB-OFF vs. ACT7:YFP-HA phyB-OFF-ON	0.37	-1.614 to 2.354	No	ns	0.9905				pSOM:YFP-HA phyB-OFF vs. ACT7:YFP-HA phyB-OFF-ON	0.2067	-3.433 to 3.847	No	ns	>0.9999
	pPIF1:YFP-HA phyB-OFF vs. ACT7:HA-YFP-ERF58 phyB-OFF	0.37	-1.614 to 2.354	No	ns	0.9905				pSOM:YFP-HA phyB-OFF vs. ACT7:HA-YFP-ERF58 phyB-OFF	0.2067	-3.433 to 3.847	No	ns	>0.9999
	pPIF1:YFP-HA phyB-OFF vs. ACT7:HA-YFP-ERF58 phyB-OFF-ON	0.37	-1.614 to 2.354	No	ns	0.9905				pSOM:YFP-HA phyB-OFF vs. ACT7:HA-YFP-ERF58 phyB-OFF-ON	0.2067	-3.433 to 3.847	No	ns	>0.9999
	pPIF1:YFP-HA phyB-OFF-ON vs. pPIF1:HA-YFP-ERF58 phyB-OFF	-10.41	-12.39 to -8.423	Yes	****	<0.0001				pSOM:YFP-HA phyB-OFF-ON vs. pSOM:HA-YFP-ERF58 phyB-OFF	-11.85	-15.49 to -8.207	Yes	****	<0.0001
	pPIF1:YFP-HA phyB-OFF-ON vs. pPIF1:HA-YFP-ERF58 phyB-OFF-ON	-4.627	-6.610 to -2.643	Yes	****	<0.0001				pSOM:YFP-HA phyB-OFF-ON vs. pSOM:HA-YFP-ERF58 phyB-OFF-ON	-5.233	-8.873 to -1.593	Yes	***	0.0003
	pPIF1:YFP-HA phyB-OFF-ON vs. ACT7:YFP-HA phyB-OFF	0.45	-1.534 to 2.434	No	ns	0.9718				pSOM:YFP-HA phyB-OFF-ON vs. ACT7:YFP-HA phyB-OFF	0.3567	-3.283 to 3.997	No	ns	0.9998
	pPIF1:YFP-HA phyB-OFF-ON vs. ACT7:YFP-HA phyB-OFF-ON	0.45	-1.534 to 2.434	No	ns	0.9718				pSOM:YFP-HA phyB-OFF-ON vs. ACT7:YFP-HA phyB-OFF-ON	0.3567	-3.283 to 3.997	No	ns	0.9998
	pPIF1:YFP-HA phyB-OFF-ON vs. ACT7:HA-YFP-ERF58 phyB-OFF	0.45	-1.534 to 2.434	No	ns	0.9718				pSOM:YFP-HA phyB-OFF-ON vs. ACT7:HA-YFP-ERF58 phyB-OFF	0.3567	-3.283 to 3.997	No	ns	0.9998
	pPIF1:YFP-HA phyB-OFF-ON vs. ACT7:HA-YFP-ERF58 phyB-OFF-ON	0.45	-1.534 to 2.434	No	ns	0.9718				pSOM:YFP-HA phyB-OFF-ON vs. ACT7:HA-YFP-ERF58 phyB-OFF-ON	0.3567	-3.283 to 3.997	No	ns	0.9998
	pPIF1:HA-YFP-ERF58 phyB-OFF vs. pPIF1:HA-YFP-ERF58 phyB-OFF-ON	5.78	3.796 to 7.764	Yes	****	<0.0001				pSOM:HA-YFP-ERF58 phyB-OFF vs. pSOM:HA-YFP-ERF58 phyB-OFF-ON	6.613	2.973 to 10.25	Yes	****	<0.0001
	pPIF1:HA-YFP-ERF58 phyB-OFF vs. ACT7:YFP-HA phyB-OFF	10.86	8.873 to 12.84	Yes	****	<0.0001				pSOM:HA-YFP-ERF58 phyB-OFF vs. ACT7:YFP-HA phyB-OFF	12.2	8.563 to 15.84	Yes	****	<0.0001
	pPIF1:HA-YFP-ERF58 phyB-OFF vs. ACT7:YFP-HA phyB-OFF-ON	10.86	8.873 to 12.84	Yes	****	<0.0001				pSOM:HA-YFP-ERF58 phyB-OFF vs. ACT7:YFP-HA phyB-OFF-ON	12.2	8.563 to 15.84	Yes	****	<0.0001
	pPIF1:HA-YFP-ERF58 phyB-OFF vs. ACT7:HA-YFP-ERF58 phyB-OFF	10.86	8.873 to 12.84	Yes	****	<0.0001				pSOM:HA-YFP-ERF58 phyB-OFF vs. ACT7:HA-YFP-ERF58 phyB-OFF	12.2	8.563 to 15.84	Yes	****	<0.0001
	pPIF1:HA-YFP-ERF58 phyB-OFF vs. ACT7:HA-YFP-ERF58 phyB-OFF-ON	10.86	8.873 to 12.84	Yes	****	<0.0001				pSOM:HA-YFP-ERF58 phyB-OFF vs. ACT7:HA-YFP-ERF58 phyB-OFF-ON	12.2	8.563 to 15.84	Yes	****	<0.0001
	pPIF1:HA-YFP-ERF58 phyB-OFF-ON vs. ACT7:YFP-HA phyB-OFF	5.077	3.093 to 7.060	Yes	****	<0.0001				pSOM:HA-YFP-ERF58 phyB-OFF-ON vs. ACT7:YFP-HA phyB-OFF	5.59	1.950 to 9.230	Yes	***	0.0001
	pPIF1:HA-YFP-ERF58 phyB-OFF-ON vs. ACT7:YFP-HA phyB-OFF-ON	5.077	3.093 to 7.060	Yes	****	<0.0001				pSOM:HA-YFP-ERF58 phyB-OFF-ON vs. ACT7:YFP-HA phyB-OFF-ON	5.59	1.950 to 9.230	Yes	***	0.0001
	pPIF1:HA-YFP-ERF58 phyB-OFF-ON vs. ACT7:HA-YFP-ERF58 phyB-OFF	5.077	3.093 to 7.060	Yes	****	<0.0001				pSOM:HA-YFP-ERF58 phyB-OFF-ON vs. ACT7:HA-YFP-ERF58 phyB-OFF	5.59	1.950 to 9.230	Yes	***	0.0001
	pPIF1:HA-YFP-ERF58 phyB-OFF-ON vs. ACT7:HA-YFP-ERF58 phyB-OFF-ON	5.077	3.093 to 7.060	Yes	****	<0.0001				pSOM:HA-YFP-ERF58 phyB-OFF-ON vs. ACT7:HA-YFP-ERF58 phyB-OFF-ON	5.59	1.950 to 9.230	Yes	***	0.0001
	ACT7:YFP-HA phyB-OFF vs. ACT7:YFP-HA phyB-OFF-ON	0	-1.984 to 1.984	No	ns	>0.9999				ACT7:YFP-HA phyB-OFF vs. ACT7:YFP-HA phyB-OFF-ON	0	-3.640 to 3.640	No	ns	>0.9999
	ACT7:YFP-HA phyB-OFF vs. ACT7:HA-YFP-ERF58 phyB-OFF	0	-1.984 to 1.984	No	ns	>0.9999				ACT7:YFP-HA phyB-OFF vs. ACT7:HA-YFP-ERF58 phyB-OFF	0	-3.640 to 3.640	No	ns	>0.9999
	ACT7:YFP-HA phyB-OFF vs. ACT7:HA-YFP-ERF58 phyB-OFF-ON	0	-1.984 to 1.984	No	ns	>0.9999				ACT7:YFP-HA phyB-OFF vs. ACT7:HA-YFP-ERF58 phyB-OFF-ON	0	-3.640 to 3.640	No	ns	>0.9999
	ACT7:YFP-HA phyB-OFF-ON vs. ACT7:HA-YFP-ERF58 phyB-OFF	0	-1.984 to 1.984	No	ns	>0.9999				ACT7:YFP-HA phyB-OFF-ON vs. ACT7:HA-YFP-ERF58 phyB-OFF	0	-3.640 to 3.640	No	ns	>0.9999
	ACT7:YFP-HA phyB-OFF-ON vs. ACT7:HA-YFP-ERF58 phyB-OFF-ON	0	-1.984 to 1.984	No	ns	>0.9999				ACT7:YFP-HA phyB-OFF-ON vs. ACT7:HA-YFP-ERF58 phyB-OFF-ON	0	-3.640 to 3.640	No	ns	>0.9999
	ACT7:HA-YFP-ERF58 phyB-OFF vs. ACT7:HA-YFP-ERF58 phyB-OFF-ON	0	-1.984 to 1.984	No	ns	>0.9999				ACT7:HA-YFP-ERF58 phyB-OFF vs. ACT7:HA-YFP-ERF58 phyB-OFF-ON	0	-3.640 to 3.640	No	ns	>0.9999
e,f,g,h
i, j	germination assay
	Biological replicate 1	germination rate (%)				Biological replicate 2	germination rate (%)				Biological replicate 3	germination rate (%)					average	germination rate (%)			S.D.
		phyA-ON	phyA-OFF	White Light			phyA-ON	phyA-OFF	White Light			phyA-ON	phyA-OFF	White Light				phyA-ON	phyA-OFF	White Light	phyA-ON	phyA-OFF	White Light
	Col-0	0.65	0	1		Col-0	0.6	0	1		Col-0	0.666667	0	1			Col-0	0.638889	0	1	0.0346944	0	0
	erf55-1 erf58-2	1	0.816667	1		erf55-1 erf58-2	1	0.85	1		erf55-1 erf58-2	1	0.85	1			erf55-1 erf58-2	1	0.838889	1	0	0.019245	0
	phyA-211	0.133333	0	1		phyA-211	0.116667	0	1		phyA-211	0.133333	0	1			phyA-211	0.127778	0	1	0.0096225	0	0
	erf55-1 erf58-2 phyA-211	0.883333	0.683333	1		erf55-1 erf58-2 phyA-211	0.916667	0.766667	1		erf55-1 erf58-2 phyA-211	0.883333	0.733333	1			erf55-1 erf58-2 phyA-211	0.894444	0.727778	1	0.019245	0.0419435	0
	Biological replicate 1	germination rate (%)				Biological replicate 2	germination rate (%)				Biological replicate 3	germination rate (%)					average	germination rate (%)			S.D.
		phyB-ON	phyB-OFF	White Light			phyB-ON	phyB-OFF	White Light			phyB-ON	phyB-OFF	White Light				phyB-ON	phyB-OFF	White Light	phyB-ON	phyB-OFF	White Light
	Col-0	0.516667	0	1		Col-0	0.45	0	1		Col-0	0.516667	0	1			Col-0	0.494444	0	1	0.03849	0	0
	erf55-1 erf58-2	1	0.766667	1		erf55-1 erf58-2	0.933333	0.8	1		erf55-1 erf58-2	0.933333	0.783333	1			erf55-1 erf58-2	0.955556	0.783333	1	0.03849	0.0166667	0
	phyB-9	0.1	0	1		phyB-9	0.0666667	0	1		phyB-9	0.1	0	1			phyB-9	0.0888889	0	1	0.019245	0	0
	erf55-1 erf58-2 phyB-9	0.866667	0.566667	1		erf55-1 erf58-2 phyB-9	0.85	0.6	1		erf55-1 erf58-2 phyB-9	0.816667	0.716667	1			erf55-1 erf58-2 phyB-9	0.844444	0.627778	1	0.0254588	0.0787636	0
	Figure 4i_Statistical analysis									Figure 4j_Statistical analysis
	Two-way ANOVA	Ordinary								Two-way ANOVA	Ordinary
	Alpha	0.05								Alpha	0.05
	Source of Variation	% of total variation	P value	P value summary	Significant?					Source of Variation	% of total variation	P value	P value summary	Significant?
	Interaction	22.98	<0.0001	****	Yes					Interaction	19.35	<0.0001	****	Yes
	Row Factor	40.8	<0.0001	****	Yes					Row Factor	46.68	<0.0001	****	Yes
	Column Factor	36.06	<0.0001	****	Yes					Column Factor	33.57	<0.0001	****	Yes
	ANOVA table	SS	DF	MS	F (DFn, DFd)	P value				ANOVA table	SS	DF	MS	F (DFn, DFd)	P value
	Interaction	12550	6	2092	F (6, 24) = 597.6	P<0.0001				Interaction	10613	6	1769	F (6, 24) = 197.8	P<0.0001
	Row Factor	22280	2	11140	F (2, 24) = 3183	P<0.0001				Row Factor	25603	2	12801	F (2, 24) = 1431	P<0.0001
	Column Factor	19695	3	6565	F (3, 24) = 1876	P<0.0001				Column Factor	18413	3	6138	F (3, 24) = 686.2	P<0.0001
	Residual	84	24	3.5						Residual	214.7	24	8.944
	Tukey's multiple comparisons test	Mean Diff.	95.00% CI of diff.	Below threshold?	Summary	Adjusted P Value				Tukey's multiple comparisons test	Mean Diff.	95.00% CI of diff.	Below threshold?	Summary	Adjusted P Value
	phyA-ON:Col-0 vs. phyA-ON:erf55-1 erf58-2	-36	-41.51 to -30.49	Yes	****	<0.0001				phyB-ON:Col-0 vs. phyB-ON:erf55-1 erf58-2	-45.67	-54.47 to -36.86	Yes	****	<0.0001
	phyA-ON:Col-0 vs. phyA-ON:phyA-211	51.33	45.83 to 56.84	Yes	****	<0.0001				phyB-ON:Col-0 vs. phyB-ON:phyB-9	40.67	31.86 to 49.47	Yes	****	<0.0001
	phyA-ON:Col-0 vs. phyA-ON:erf55-1 erf58-2 phyA-211	-25.33	-30.84 to -19.83	Yes	****	<0.0001				phyB-ON:Col-0 vs. phyB-ON:erf55-1 erf58-2 phyB-9	-35	-43.80 to -26.20	Yes	****	<0.0001
	phyA-ON:Col-0 vs. phyA-OFF:Col-0	64	58.49 to 69.51	Yes	****	<0.0001				phyB-ON:Col-0 vs. phyB-OFF:Col-0	49.67	40.86 to 58.47	Yes	****	<0.0001
	phyA-ON:Col-0 vs. phyA-OFF:erf55-1 erf58-2	-20	-25.51 to -14.49	Yes	****	<0.0001				phyB-ON:Col-0 vs. phyB-OFF:erf55-1 erf58-2	-28.67	-37.47 to -19.86	Yes	****	<0.0001
	phyA-ON:Col-0 vs. phyA-OFF:phyA-211	64	58.49 to 69.51	Yes	****	<0.0001				phyB-ON:Col-0 vs. phyB-OFF:phyB-9	49.67	40.86 to 58.47	Yes	****	<0.0001
	phyA-ON:Col-0 vs. phyA-OFF:erf55-1 erf58-2 phyA-211	-8.667	-14.17 to -3.159	Yes	***	0.0004				phyB-ON:Col-0 vs. phyB-OFF:erf55-1 erf58-2 phyB-9	-13.33	-22.14 to -4.529	Yes	***	0.0006
	phyA-ON:Col-0 vs. White Light:Col-0	-36	-41.51 to -30.49	Yes	****	<0.0001				phyB-ON:Col-0 vs. White Light:Col-0	-50.33	-59.14 to -41.53	Yes	****	<0.0001
	phyA-ON:Col-0 vs. White Light:erf55-1 erf58-2	-36	-41.51 to -30.49	Yes	****	<0.0001				phyB-ON:Col-0 vs. White Light:erf55-1 erf58-2	-50.33	-59.14 to -41.53	Yes	****	<0.0001
	phyA-ON:Col-0 vs. White Light:phyA-211	-36	-41.51 to -30.49	Yes	****	<0.0001				phyB-ON:Col-0 vs. White Light:phyB-9	-50.33	-59.14 to -41.53	Yes	****	<0.0001
	phyA-ON:Col-0 vs. White Light:erf55-1 erf58-2 phyA-211	-36	-41.51 to -30.49	Yes	****	<0.0001				phyB-ON:Col-0 vs. White Light:erf55-1 erf58-2 phyB-9	-50.33	-59.14 to -41.53	Yes	****	<0.0001
	phyA-ON:erf55-1 erf58-2 vs. phyA-ON:phyA-211	87.33	81.83 to 92.84	Yes	****	<0.0001				phyB-ON:erf55-1 erf58-2 vs. phyB-ON:phyB-9	86.33	77.53 to 95.14	Yes	****	<0.0001
	phyA-ON:erf55-1 erf58-2 vs. phyA-ON:erf55-1 erf58-2 phyA-211	10.67	5.159 to 16.17	Yes	****	<0.0001				phyB-ON:erf55-1 erf58-2 vs. phyB-ON:erf55-1 erf58-2 phyB-9	10.67	1.862 to 19.47	Yes	**	0.0089
	phyA-ON:erf55-1 erf58-2 vs. phyA-OFF:Col-0	100	94.49 to 105.5	Yes	****	<0.0001				phyB-ON:erf55-1 erf58-2 vs. phyB-OFF:Col-0	95.33	86.53 to 104.1	Yes	****	<0.0001
	phyA-ON:erf55-1 erf58-2 vs. phyA-OFF:erf55-1 erf58-2	16	10.49 to 21.51	Yes	****	<0.0001				phyB-ON:erf55-1 erf58-2 vs. phyB-OFF:erf55-1 erf58-2	17	8.195 to 25.80	Yes	****	<0.0001
	phyA-ON:erf55-1 erf58-2 vs. phyA-OFF:phyA-211	100	94.49 to 105.5	Yes	****	<0.0001				phyB-ON:erf55-1 erf58-2 vs. phyB-OFF:phyB-9	95.33	86.53 to 104.1	Yes	****	<0.0001
	phyA-ON:erf55-1 erf58-2 vs. phyA-OFF:erf55-1 erf58-2 phyA-211	27.33	21.83 to 32.84	Yes	****	<0.0001				phyB-ON:erf55-1 erf58-2 vs. phyB-OFF:erf55-1 erf58-2 phyB-9	32.33	23.53 to 41.14	Yes	****	<0.0001
	phyA-ON:erf55-1 erf58-2 vs. White Light:Col-0	0	-5.508 to 5.508	No	ns	>0.9999				phyB-ON:erf55-1 erf58-2 vs. White Light:Col-0	-4.667	-13.47 to 4.138	No	ns	0.7421
	phyA-ON:erf55-1 erf58-2 vs. White Light:erf55-1 erf58-2	0	-5.508 to 5.508	No	ns	>0.9999				phyB-ON:erf55-1 erf58-2 vs. White Light:erf55-1 erf58-2	-4.667	-13.47 to 4.138	No	ns	0.7421
	phyA-ON:erf55-1 erf58-2 vs. White Light:phyA-211	0	-5.508 to 5.508	No	ns	>0.9999				phyB-ON:erf55-1 erf58-2 vs. White Light:phyB-9	-4.667	-13.47 to 4.138	No	ns	0.7421
	phyA-ON:erf55-1 erf58-2 vs. White Light:erf55-1 erf58-2 phyA-211	0	-5.508 to 5.508	No	ns	>0.9999				phyB-ON:erf55-1 erf58-2 vs. White Light:erf55-1 erf58-2 phyB-9	-4.667	-13.47 to 4.138	No	ns	0.7421
	phyA-ON:phyA-211 vs. phyA-ON:erf55-1 erf58-2 phyA-211	-76.67	-82.17 to -71.16	Yes	****	<0.0001				phyB-ON:phyB-9 vs. phyB-ON:erf55-1 erf58-2 phyB-9	-75.67	-84.47 to -66.86	Yes	****	<0.0001
	phyA-ON:phyA-211 vs. phyA-OFF:Col-0	12.67	7.159 to 18.17	Yes	****	<0.0001				phyB-ON:phyB-9 vs. phyB-OFF:Col-0	9	0.1953 to 17.80	Yes	*	0.042
	phyA-ON:phyA-211 vs. phyA-OFF:erf55-1 erf58-2	-71.33	-76.84 to -65.83	Yes	****	<0.0001				phyB-ON:phyB-9 vs. phyB-OFF:erf55-1 erf58-2	-69.33	-78.14 to -60.53	Yes	****	<0.0001
	phyA-ON:phyA-211 vs. phyA-OFF:phyA-211	12.67	7.159 to 18.17	Yes	****	<0.0001				phyB-ON:phyB-9 vs. phyB-OFF:phyB-9	9	0.1953 to 17.80	Yes	*	0.042
	phyA-ON:phyA-211 vs. phyA-OFF:erf55-1 erf58-2 phyA-211	-60	-65.51 to -54.49	Yes	****	<0.0001				phyB-ON:phyB-9 vs. phyB-OFF:erf55-1 erf58-2 phyB-9	-54	-62.80 to -45.20	Yes	****	<0.0001
	phyA-ON:phyA-211 vs. White Light:Col-0	-87.33	-92.84 to -81.83	Yes	****	<0.0001				phyB-ON:phyB-9 vs. White Light:Col-0	-91	-99.80 to -82.20	Yes	****	<0.0001
	phyA-ON:phyA-211 vs. White Light:erf55-1 erf58-2	-87.33	-92.84 to -81.83	Yes	****	<0.0001				phyB-ON:phyB-9 vs. White Light:erf55-1 erf58-2	-91	-99.80 to -82.20	Yes	****	<0.0001
	phyA-ON:phyA-211 vs. White Light:phyA-211	-87.33	-92.84 to -81.83	Yes	****	<0.0001				phyB-ON:phyB-9 vs. White Light:phyB-9	-91	-99.80 to -82.20	Yes	****	<0.0001
	phyA-ON:phyA-211 vs. White Light:erf55-1 erf58-2 phyA-211	-87.33	-92.84 to -81.83	Yes	****	<0.0001				phyB-ON:phyB-9 vs. White Light:erf55-1 erf58-2 phyB-9	-91	-99.80 to -82.20	Yes	****	<0.0001
	phyA-ON:erf55-1 erf58-2 phyA-211 vs. phyA-OFF:Col-0	89.33	83.83 to 94.84	Yes	****	<0.0001				phyB-ON:erf55-1 erf58-2 phyB-9 vs. phyB-OFF:Col-0	84.67	75.86 to 93.47	Yes	****	<0.0001
	phyA-ON:erf55-1 erf58-2 phyA-211 vs. phyA-OFF:erf55-1 erf58-2	5.333	-0.1744 to 10.84	No	ns	0.0638				phyB-ON:erf55-1 erf58-2 phyB-9 vs. phyB-OFF:erf55-1 erf58-2	6.333	-2.471 to 15.14	No	ns	0.3353
	phyA-ON:erf55-1 erf58-2 phyA-211 vs. phyA-OFF:phyA-211	89.33	83.83 to 94.84	Yes	****	<0.0001				phyB-ON:erf55-1 erf58-2 phyB-9 vs. phyB-OFF:phyB-9	84.67	75.86 to 93.47	Yes	****	<0.0001
	phyA-ON:erf55-1 erf58-2 phyA-211 vs. phyA-OFF:erf55-1 erf58-2 phyA-211	16.67	11.16 to 22.17	Yes	****	<0.0001				phyB-ON:erf55-1 erf58-2 phyB-9 vs. phyB-OFF:erf55-1 erf58-2 phyB-9	21.67	12.86 to 30.47	Yes	****	<0.0001
	phyA-ON:erf55-1 erf58-2 phyA-211 vs. White Light:Col-0	-10.67	-16.17 to -5.159	Yes	****	<0.0001				phyB-ON:erf55-1 erf58-2 phyB-9 vs. White Light:Col-0	-15.33	-24.14 to -6.529	Yes	****	<0.0001
	phyA-ON:erf55-1 erf58-2 phyA-211 vs. White Light:erf55-1 erf58-2	-10.67	-16.17 to -5.159	Yes	****	<0.0001				phyB-ON:erf55-1 erf58-2 phyB-9 vs. White Light:erf55-1 erf58-2	-15.33	-24.14 to -6.529	Yes	****	<0.0001
	phyA-ON:erf55-1 erf58-2 phyA-211 vs. White Light:phyA-211	-10.67	-16.17 to -5.159	Yes	****	<0.0001				phyB-ON:erf55-1 erf58-2 phyB-9 vs. White Light:phyB-9	-15.33	-24.14 to -6.529	Yes	****	<0.0001
	phyA-ON:erf55-1 erf58-2 phyA-211 vs. White Light:erf55-1 erf58-2 phyA-211	-10.67	-16.17 to -5.159	Yes	****	<0.0001				phyB-ON:erf55-1 erf58-2 phyB-9 vs. White Light:erf55-1 erf58-2 phyB-9	-15.33	-24.14 to -6.529	Yes	****	<0.0001
	phyA-OFF:Col-0 vs. phyA-OFF:erf55-1 erf58-2	-84	-89.51 to -78.49	Yes	****	<0.0001				phyB-OFF:Col-0 vs. phyB-OFF:erf55-1 erf58-2	-78.33	-87.14 to -69.53	Yes	****	<0.0001
	phyA-OFF:Col-0 vs. phyA-OFF:phyA-211	0	-5.508 to 5.508	No	ns	>0.9999				phyB-OFF:Col-0 vs. phyB-OFF:phyB-9	0	-8.805 to 8.805	No	ns	>0.9999
	phyA-OFF:Col-0 vs. phyA-OFF:erf55-1 erf58-2 phyA-211	-72.67	-78.17 to -67.16	Yes	****	<0.0001				phyB-OFF:Col-0 vs. phyB-OFF:erf55-1 erf58-2 phyB-9	-63	-71.80 to -54.20	Yes	****	<0.0001
	phyA-OFF:Col-0 vs. White Light:Col-0	-100	-105.5 to -94.49	Yes	****	<0.0001				phyB-OFF:Col-0 vs. White Light:Col-0	-100	-108.8 to -91.20	Yes	****	<0.0001
	phyA-OFF:Col-0 vs. White Light:erf55-1 erf58-2	-100	-105.5 to -94.49	Yes	****	<0.0001				phyB-OFF:Col-0 vs. White Light:erf55-1 erf58-2	-100	-108.8 to -91.20	Yes	****	<0.0001
	phyA-OFF:Col-0 vs. White Light:phyA-211	-100	-105.5 to -94.49	Yes	****	<0.0001				phyB-OFF:Col-0 vs. White Light:phyB-9	-100	-108.8 to -91.20	Yes	****	<0.0001
	phyA-OFF:Col-0 vs. White Light:erf55-1 erf58-2 phyA-211	-100	-105.5 to -94.49	Yes	****	<0.0001				phyB-OFF:Col-0 vs. White Light:erf55-1 erf58-2 phyB-9	-100	-108.8 to -91.20	Yes	****	<0.0001
	phyA-OFF:erf55-1 erf58-2 vs. phyA-OFF:phyA-211	84	78.49 to 89.51	Yes	****	<0.0001				phyB-OFF:erf55-1 erf58-2 vs. phyB-OFF:phyB-9	78.33	69.53 to 87.14	Yes	****	<0.0001
	phyA-OFF:erf55-1 erf58-2 vs. phyA-OFF:erf55-1 erf58-2 phyA-211	11.33	5.826 to 16.84	Yes	****	<0.0001				phyB-OFF:erf55-1 erf58-2 vs. phyB-OFF:erf55-1 erf58-2 phyB-9	15.33	6.529 to 24.14	Yes	****	<0.0001
	phyA-OFF:erf55-1 erf58-2 vs. White Light:Col-0	-16	-21.51 to -10.49	Yes	****	<0.0001				phyB-OFF:erf55-1 erf58-2 vs. White Light:Col-0	-21.67	-30.47 to -12.86	Yes	****	<0.0001
	phyA-OFF:erf55-1 erf58-2 vs. White Light:erf55-1 erf58-2	-16	-21.51 to -10.49	Yes	****	<0.0001				phyB-OFF:erf55-1 erf58-2 vs. White Light:erf55-1 erf58-2	-21.67	-30.47 to -12.86	Yes	****	<0.0001
	phyA-OFF:erf55-1 erf58-2 vs. White Light:phyA-211	-16	-21.51 to -10.49	Yes	****	<0.0001				phyB-OFF:erf55-1 erf58-2 vs. White Light:phyB-9	-21.67	-30.47 to -12.86	Yes	****	<0.0001
	phyA-OFF:erf55-1 erf58-2 vs. White Light:erf55-1 erf58-2 phyA-211	-16	-21.51 to -10.49	Yes	****	<0.0001				phyB-OFF:erf55-1 erf58-2 vs. White Light:erf55-1 erf58-2 phyB-9	-21.67	-30.47 to -12.86	Yes	****	<0.0001
	phyA-OFF:phyA-211 vs. phyA-OFF:erf55-1 erf58-2 phyA-211	-72.67	-78.17 to -67.16	Yes	****	<0.0001				phyB-OFF:phyB-9 vs. phyB-OFF:erf55-1 erf58-2 phyB-9	-63	-71.80 to -54.20	Yes	****	<0.0001
	phyA-OFF:phyA-211 vs. White Light:Col-0	-100	-105.5 to -94.49	Yes	****	<0.0001				phyB-OFF:phyB-9 vs. White Light:Col-0	-100	-108.8 to -91.20	Yes	****	<0.0001
	phyA-OFF:phyA-211 vs. White Light:erf55-1 erf58-2	-100	-105.5 to -94.49	Yes	****	<0.0001				phyB-OFF:phyB-9 vs. White Light:erf55-1 erf58-2	-100	-108.8 to -91.20	Yes	****	<0.0001
	phyA-OFF:phyA-211 vs. White Light:phyA-211	-100	-105.5 to -94.49	Yes	****	<0.0001				phyB-OFF:phyB-9 vs. White Light:phyB-9	-100	-108.8 to -91.20	Yes	****	<0.0001
	phyA-OFF:phyA-211 vs. White Light:erf55-1 erf58-2 phyA-211	-100	-105.5 to -94.49	Yes	****	<0.0001				phyB-OFF:phyB-9 vs. White Light:erf55-1 erf58-2 phyB-9	-100	-108.8 to -91.20	Yes	****	<0.0001
	phyA-OFF:erf55-1 erf58-2 phyA-211 vs. White Light:Col-0	-27.33	-32.84 to -21.83	Yes	****	<0.0001				phyB-OFF:erf55-1 erf58-2 phyB-9 vs. White Light:Col-0	-37	-45.80 to -28.20	Yes	****	<0.0001
	phyA-OFF:erf55-1 erf58-2 phyA-211 vs. White Light:erf55-1 erf58-2	-27.33	-32.84 to -21.83	Yes	****	<0.0001				phyB-OFF:erf55-1 erf58-2 phyB-9 vs. White Light:erf55-1 erf58-2	-37	-45.80 to -28.20	Yes	****	<0.0001
	phyA-OFF:erf55-1 erf58-2 phyA-211 vs. White Light:phyA-211	-27.33	-32.84 to -21.83	Yes	****	<0.0001				phyB-OFF:erf55-1 erf58-2 phyB-9 vs. White Light:phyB-9	-37	-45.80 to -28.20	Yes	****	<0.0001
	phyA-OFF:erf55-1 erf58-2 phyA-211 vs. White Light:erf55-1 erf58-2 phyA-211	-27.33	-32.84 to -21.83	Yes	****	<0.0001				phyB-OFF:erf55-1 erf58-2 phyB-9 vs. White Light:erf55-1 erf58-2 phyB-9	-37	-45.80 to -28.20	Yes	****	<0.0001
	White Light:Col-0 vs. White Light:erf55-1 erf58-2	0	-5.508 to 5.508	No	ns	>0.9999				White Light:Col-0 vs. White Light:erf55-1 erf58-2	0	-8.805 to 8.805	No	ns	>0.9999
	White Light:Col-0 vs. White Light:phyA-211	0	-5.508 to 5.508	No	ns	>0.9999				White Light:Col-0 vs. White Light:phyB-9	0	-8.805 to 8.805	No	ns	>0.9999
	White Light:Col-0 vs. White Light:erf55-1 erf58-2 phyA-211	0	-5.508 to 5.508	No	ns	>0.9999				White Light:Col-0 vs. White Light:erf55-1 erf58-2 phyB-9	0	-8.805 to 8.805	No	ns	>0.9999
	White Light:erf55-1 erf58-2 vs. White Light:phyA-211	0	-5.508 to 5.508	No	ns	>0.9999				White Light:erf55-1 erf58-2 vs. White Light:phyB-9	0	-8.805 to 8.805	No	ns	>0.9999
	White Light:erf55-1 erf58-2 vs. White Light:erf55-1 erf58-2 phyA-211	0	-5.508 to 5.508	No	ns	>0.9999				White Light:erf55-1 erf58-2 vs. White Light:erf55-1 erf58-2 phyB-9	0	-8.805 to 8.805	No	ns	>0.9999
	White Light:phyA-211 vs. White Light:erf55-1 erf58-2 phyA-211	0	-5.508 to 5.508	No	ns	>0.9999				White Light:phyB-9 vs. White Light:erf55-1 erf58-2 phyB-9	0	-8.805 to 8.805	No	ns	>0.9999

## Sheet: fig 5
Figure 5
a	germination assay
	Biological replicate 1	germination rate (%)
		0 µM ABA	0.1 µM ABA	0.15 µM ABA	0.2 µM ABA	0.25 µM ABA	0.3 µM ABA	0.4 µM ABA	0.5 µM ABA	1 µM ABA
	Col-0	1	1	0.916667	0.533333	0.183333	0.05	0	0	0
	erf55-1 erf58-2	1	1	1	1	1	0.816667	0.516667	0.166667	0
	ERF58ox 21C	0.95	0.766667	0.35	0.05	0	0	0	0	0
	ERF58ox 2A	0.866667	0.566667	0.0333333	0	0	0	0	0	0
	Biological replicate 2	germination rate (%)
		0 µM ABA	0.1 µM ABA	0.15 µM ABA	0.2 µM ABA	0.25 µM ABA	0.3 µM ABA	0.4 µM ABA	0.5 µM ABA	1 µM ABA
	Col-0	1	1	0.766667	0.483333	0.216667	0.05	0	0	0
	erf55-1 erf58-2	1	1	1	1	1	0.866667	0.633333	0.15	0
	ERF58ox 21C	1	0.85	0.433333	0.0333333	0	0	0	0	0
	ERF58ox 2A	0.9	0.666667	0.15	0	0	0	0	0	0
	Biological replicate 3	germination rate (%)
		0 µM ABA	0.1 µM ABA	0.15 µM ABA	0.2 µM ABA	0.25 µM ABA	0.3 µM ABA	0.4 µM ABA	0.5 µM ABA	1 µM ABA
	Col-0	1	1	0.833333	0.516667	0.216667	0.0833333	0	0	0
	erf55-1 erf58-2	1	1	1	1	1	0.85	0.566667	0.133333	0
	ERF58ox 21C	0.933333	0.8	0.383333	0.0333333	0	0	0	0	0
	ERF58ox 2A	0.85	0.616667	0.1	0	0	0	0	0	0
	average	germination rate (%)
		0 µM ABA	0.1 µM ABA	0.15 µM ABA	0.2 µM ABA	0.25 µM ABA	0.3 µM ABA	0.4 µM ABA	0.5 µM ABA	1 µM ABA
	Col-0	1	1	0.838889	0.511111	0.205556	0.0611111	0	0	0
	erf55-1 erf58-2	1	1	1	1	1	0.844444	0.572222	0.15	0
	ERF58ox 21C	0.961111	0.805556	0.388889	0.0388889	0	0	0	0	0
	ERF58ox 2A	0.872222	0.616667	0.0944444	0	0	0	0	0	0
		S.D.
		0 µM ABA	0.1 µM ABA	0.15 µM ABA	0.2 µM ABA	0.25 µM ABA	0.3 µM ABA	0.4 µM ABA	0.5 µM ABA	1 µM ABA
	Col-0	0	0	0.0751542	0.0254588	0.019245	0.019245	0	0	0
	erf55-1 erf58-2	0	0	0	0	0	0.0254588	0.0585314	0.0166667	0
	ERF58ox 21C	0.0346944	0.0419435	0.0419435	0.0096225	0	0	0	0	0
	ERF58ox 2A	0.0254588	0.05	0.0585314	0	0	0	0	0	0
	Figure 5a_Statistical analysis
	Two-way ANOVA	Ordinary
	Alpha	0.05
	Source of Variation	% of total variation	P value	P value summary	Significant?
	Interaction	16.82	<0.0001	****	Yes
	Row Factor	57.85	<0.0001	****	Yes
	Column Factor	25.1	<0.0001	****	Yes
	ANOVA table	SS	DF	MS	F (DFn, DFd)	P value
	Interaction	33085	24	1379	F (24, 72) = 218.0	P<0.0001
	Row Factor	113824	8	14228	F (8, 72) = 2250	P<0.0001
	Column Factor	49384	3	16461	F (3, 72) = 2603	P<0.0001
	Residual	455.3	72	6.324
	Data summary
	Number of columns (Column Factor)	4
	Number of rows (Row Factor)	9
	Number of values	108
	Tukey's multiple comparisons test	Mean Diff.	95.00% CI of diff.	Below threshold?	Summary	Adjusted P Value
	0 µM ABA:Col-0 vs. 0 µM ABA:erf55-1 erf58-2	0	-8.220 to 8.220	No	ns	>0.9999
	0 µM ABA:Col-0 vs. 0 µM ABA:ERF58ox 21C	4	-4.220 to 12.22	No	ns	0.9902
	0 µM ABA:Col-0 vs. 0 µM ABA:ERF58ox 2A	12.67	4.447 to 20.89	Yes	****	<0.0001
	0 µM ABA:Col-0 vs. 0.1 µM ABA:Col-0	0	-8.220 to 8.220	No	ns	>0.9999
	0 µM ABA:Col-0 vs. 0.1 µM ABA:erf55-1 erf58-2	0	-8.220 to 8.220	No	ns	>0.9999
	0 µM ABA:Col-0 vs. 0.1 µM ABA:ERF58ox 21C	19.33	11.11 to 27.55	Yes	****	<0.0001
	0 µM ABA:Col-0 vs. 0.1 µM ABA:ERF58ox 2A	38	29.78 to 46.22	Yes	****	<0.0001
	0 µM ABA:Col-0 vs. 0.15 µM ABA:Col-0	16	7.780 to 24.22	Yes	****	<0.0001
	0 µM ABA:Col-0 vs. 0.15 µM ABA:erf55-1 erf58-2	0	-8.220 to 8.220	No	ns	>0.9999
	0 µM ABA:Col-0 vs. 0.15 µM ABA:ERF58ox 21C	61.33	53.11 to 69.55	Yes	****	<0.0001
	0 µM ABA:Col-0 vs. 0.15 µM ABA:ERF58ox 2A	90.67	82.45 to 98.89	Yes	****	<0.0001
	0 µM ABA:Col-0 vs. 0.2 µM ABA:Col-0	49	40.78 to 57.22	Yes	****	<0.0001
	0 µM ABA:Col-0 vs. 0.2 µM ABA:erf55-1 erf58-2	0	-8.220 to 8.220	No	ns	>0.9999
	0 µM ABA:Col-0 vs. 0.2 µM ABA:ERF58ox 21C	96.33	88.11 to 104.6	Yes	****	<0.0001
	0 µM ABA:Col-0 vs. 0.2 µM ABA:ERF58ox 2A	100	91.78 to 108.2	Yes	****	<0.0001
	0 µM ABA:Col-0 vs. 0.25 µM ABA:Col-0	79.33	71.11 to 87.55	Yes	****	<0.0001
	0 µM ABA:Col-0 vs. 0.25 µM ABA:erf55-1 erf58-2	0	-8.220 to 8.220	No	ns	>0.9999
	0 µM ABA:Col-0 vs. 0.25 µM ABA:ERF58ox 21C	100	91.78 to 108.2	Yes	****	<0.0001
	0 µM ABA:Col-0 vs. 0.25 µM ABA:ERF58ox 2A	100	91.78 to 108.2	Yes	****	<0.0001
	0 µM ABA:Col-0 vs. 0.3 µM ABA:Col-0	94	85.78 to 102.2	Yes	****	<0.0001
	0 µM ABA:Col-0 vs. 0.3 µM ABA:erf55-1 erf58-2	15.33	7.114 to 23.55	Yes	****	<0.0001
	0 µM ABA:Col-0 vs. 0.3 µM ABA:ERF58ox 21C	100	91.78 to 108.2	Yes	****	<0.0001
	0 µM ABA:Col-0 vs. 0.3 µM ABA:ERF58ox 2A	100	91.78 to 108.2	Yes	****	<0.0001
	0 µM ABA:Col-0 vs. 0.4 µM ABA:Col-0	100	91.78 to 108.2	Yes	****	<0.0001
	0 µM ABA:Col-0 vs. 0.4 µM ABA:erf55-1 erf58-2	42.67	34.45 to 50.89	Yes	****	<0.0001
	0 µM ABA:Col-0 vs. 0.4 µM ABA:ERF58ox 21C	100	91.78 to 108.2	Yes	****	<0.0001
	0 µM ABA:Col-0 vs. 0.4 µM ABA:ERF58ox 2A	100	91.78 to 108.2	Yes	****	<0.0001
	0 µM ABA:Col-0 vs. 0.5 µM ABA:Col-0	100	91.78 to 108.2	Yes	****	<0.0001
	0 µM ABA:Col-0 vs. 0.5 µM ABA:erf55-1 erf58-2	85	76.78 to 93.22	Yes	****	<0.0001
	0 µM ABA:Col-0 vs. 0.5 µM ABA:ERF58ox 21C	100	91.78 to 108.2	Yes	****	<0.0001
	0 µM ABA:Col-0 vs. 0.5 µM ABA:ERF58ox 2A	100	91.78 to 108.2	Yes	****	<0.0001
	0 µM ABA:Col-0 vs. 1 µM ABA:Col-0	100	91.78 to 108.2	Yes	****	<0.0001
	0 µM ABA:Col-0 vs. 1 µM ABA:erf55-1 erf58-2	100	91.78 to 108.2	Yes	****	<0.0001
	0 µM ABA:Col-0 vs. 1 µM ABA:ERF58ox 21C	100	91.78 to 108.2	Yes	****	<0.0001
	0 µM ABA:Col-0 vs. 1 µM ABA:ERF58ox 2A	100	91.78 to 108.2	Yes	****	<0.0001
	0 µM ABA:erf55-1 erf58-2 vs. 0 µM ABA:ERF58ox 21C	4	-4.220 to 12.22	No	ns	0.9902
	0 µM ABA:erf55-1 erf58-2 vs. 0 µM ABA:ERF58ox 2A	12.67	4.447 to 20.89	Yes	****	<0.0001
	0 µM ABA:erf55-1 erf58-2 vs. 0.1 µM ABA:Col-0	0	-8.220 to 8.220	No	ns	>0.9999
	0 µM ABA:erf55-1 erf58-2 vs. 0.1 µM ABA:erf55-1 erf58-2	0	-8.220 to 8.220	No	ns	>0.9999
	0 µM ABA:erf55-1 erf58-2 vs. 0.1 µM ABA:ERF58ox 21C	19.33	11.11 to 27.55	Yes	****	<0.0001
	0 µM ABA:erf55-1 erf58-2 vs. 0.1 µM ABA:ERF58ox 2A	38	29.78 to 46.22	Yes	****	<0.0001
	0 µM ABA:erf55-1 erf58-2 vs. 0.15 µM ABA:Col-0	16	7.780 to 24.22	Yes	****	<0.0001
	0 µM ABA:erf55-1 erf58-2 vs. 0.15 µM ABA:erf55-1 erf58-2	0	-8.220 to 8.220	No	ns	>0.9999
	0 µM ABA:erf55-1 erf58-2 vs. 0.15 µM ABA:ERF58ox 21C	61.33	53.11 to 69.55	Yes	****	<0.0001
	0 µM ABA:erf55-1 erf58-2 vs. 0.15 µM ABA:ERF58ox 2A	90.67	82.45 to 98.89	Yes	****	<0.0001
	0 µM ABA:erf55-1 erf58-2 vs. 0.2 µM ABA:Col-0	49	40.78 to 57.22	Yes	****	<0.0001
	0 µM ABA:erf55-1 erf58-2 vs. 0.2 µM ABA:erf55-1 erf58-2	0	-8.220 to 8.220	No	ns	>0.9999
	0 µM ABA:erf55-1 erf58-2 vs. 0.2 µM ABA:ERF58ox 21C	96.33	88.11 to 104.6	Yes	****	<0.0001
	0 µM ABA:erf55-1 erf58-2 vs. 0.2 µM ABA:ERF58ox 2A	100	91.78 to 108.2	Yes	****	<0.0001
	0 µM ABA:erf55-1 erf58-2 vs. 0.25 µM ABA:Col-0	79.33	71.11 to 87.55	Yes	****	<0.0001
	0 µM ABA:erf55-1 erf58-2 vs. 0.25 µM ABA:erf55-1 erf58-2	0	-8.220 to 8.220	No	ns	>0.9999
	0 µM ABA:erf55-1 erf58-2 vs. 0.25 µM ABA:ERF58ox 21C	100	91.78 to 108.2	Yes	****	<0.0001
	0 µM ABA:erf55-1 erf58-2 vs. 0.25 µM ABA:ERF58ox 2A	100	91.78 to 108.2	Yes	****	<0.0001
	0 µM ABA:erf55-1 erf58-2 vs. 0.3 µM ABA:Col-0	94	85.78 to 102.2	Yes	****	<0.0001
	0 µM ABA:erf55-1 erf58-2 vs. 0.3 µM ABA:erf55-1 erf58-2	15.33	7.114 to 23.55	Yes	****	<0.0001
	0 µM ABA:erf55-1 erf58-2 vs. 0.3 µM ABA:ERF58ox 21C	100	91.78 to 108.2	Yes	****	<0.0001
	0 µM ABA:erf55-1 erf58-2 vs. 0.3 µM ABA:ERF58ox 2A	100	91.78 to 108.2	Yes	****	<0.0001
	0 µM ABA:erf55-1 erf58-2 vs. 0.4 µM ABA:Col-0	100	91.78 to 108.2	Yes	****	<0.0001
	0 µM ABA:erf55-1 erf58-2 vs. 0.4 µM ABA:erf55-1 erf58-2	42.67	34.45 to 50.89	Yes	****	<0.0001
	0 µM ABA:erf55-1 erf58-2 vs. 0.4 µM ABA:ERF58ox 21C	100	91.78 to 108.2	Yes	****	<0.0001
	0 µM ABA:erf55-1 erf58-2 vs. 0.4 µM ABA:ERF58ox 2A	100	91.78 to 108.2	Yes	****	<0.0001
	0 µM ABA:erf55-1 erf58-2 vs. 0.5 µM ABA:Col-0	100	91.78 to 108.2	Yes	****	<0.0001
	0 µM ABA:erf55-1 erf58-2 vs. 0.5 µM ABA:erf55-1 erf58-2	85	76.78 to 93.22	Yes	****	<0.0001
	0 µM ABA:erf55-1 erf58-2 vs. 0.5 µM ABA:ERF58ox 21C	100	91.78 to 108.2	Yes	****	<0.0001
	0 µM ABA:erf55-1 erf58-2 vs. 0.5 µM ABA:ERF58ox 2A	100	91.78 to 108.2	Yes	****	<0.0001
	0 µM ABA:erf55-1 erf58-2 vs. 1 µM ABA:Col-0	100	91.78 to 108.2	Yes	****	<0.0001
	0 µM ABA:erf55-1 erf58-2 vs. 1 µM ABA:erf55-1 erf58-2	100	91.78 to 108.2	Yes	****	<0.0001
	0 µM ABA:erf55-1 erf58-2 vs. 1 µM ABA:ERF58ox 21C	100	91.78 to 108.2	Yes	****	<0.0001
	0 µM ABA:erf55-1 erf58-2 vs. 1 µM ABA:ERF58ox 2A	100	91.78 to 108.2	Yes	****	<0.0001
	0 µM ABA:ERF58ox 21C vs. 0 µM ABA:ERF58ox 2A	8.667	0.4471 to 16.89	Yes	*	0.0261
	0 µM ABA:ERF58ox 21C vs. 0.1 µM ABA:Col-0	-4	-12.22 to 4.220	No	ns	0.9902
	0 µM ABA:ERF58ox 21C vs. 0.1 µM ABA:erf55-1 erf58-2	-4	-12.22 to 4.220	No	ns	0.9902
	0 µM ABA:ERF58ox 21C vs. 0.1 µM ABA:ERF58ox 21C	15.33	7.114 to 23.55	Yes	****	<0.0001
	0 µM ABA:ERF58ox 21C vs. 0.1 µM ABA:ERF58ox 2A	34	25.78 to 42.22	Yes	****	<0.0001
	0 µM ABA:ERF58ox 21C vs. 0.15 µM ABA:Col-0	12	3.780 to 20.22	Yes	****	<0.0001
	0 µM ABA:ERF58ox 21C vs. 0.15 µM ABA:erf55-1 erf58-2	-4	-12.22 to 4.220	No	ns	0.9902
	0 µM ABA:ERF58ox 21C vs. 0.15 µM ABA:ERF58ox 21C	57.33	49.11 to 65.55	Yes	****	<0.0001
	0 µM ABA:ERF58ox 21C vs. 0.15 µM ABA:ERF58ox 2A	86.67	78.45 to 94.89	Yes	****	<0.0001
	0 µM ABA:ERF58ox 21C vs. 0.2 µM ABA:Col-0	45	36.78 to 53.22	Yes	****	<0.0001
	0 µM ABA:ERF58ox 21C vs. 0.2 µM ABA:erf55-1 erf58-2	-4	-12.22 to 4.220	No	ns	0.9902
	0 µM ABA:ERF58ox 21C vs. 0.2 µM ABA:ERF58ox 21C	92.33	84.11 to 100.6	Yes	****	<0.0001
	0 µM ABA:ERF58ox 21C vs. 0.2 µM ABA:ERF58ox 2A	96	87.78 to 104.2	Yes	****	<0.0001
	0 µM ABA:ERF58ox 21C vs. 0.25 µM ABA:Col-0	75.33	67.11 to 83.55	Yes	****	<0.0001
	0 µM ABA:ERF58ox 21C vs. 0.25 µM ABA:erf55-1 erf58-2	-4	-12.22 to 4.220	No	ns	0.9902
	0 µM ABA:ERF58ox 21C vs. 0.25 µM ABA:ERF58ox 21C	96	87.78 to 104.2	Yes	****	<0.0001
	0 µM ABA:ERF58ox 21C vs. 0.25 µM ABA:ERF58ox 2A	96	87.78 to 104.2	Yes	****	<0.0001
	0 µM ABA:ERF58ox 21C vs. 0.3 µM ABA:Col-0	90	81.78 to 98.22	Yes	****	<0.0001
	0 µM ABA:ERF58ox 21C vs. 0.3 µM ABA:erf55-1 erf58-2	11.33	3.114 to 19.55	Yes	***	0.0003
	0 µM ABA:ERF58ox 21C vs. 0.3 µM ABA:ERF58ox 21C	96	87.78 to 104.2	Yes	****	<0.0001
	0 µM ABA:ERF58ox 21C vs. 0.3 µM ABA:ERF58ox 2A	96	87.78 to 104.2	Yes	****	<0.0001
	0 µM ABA:ERF58ox 21C vs. 0.4 µM ABA:Col-0	96	87.78 to 104.2	Yes	****	<0.0001
	0 µM ABA:ERF58ox 21C vs. 0.4 µM ABA:erf55-1 erf58-2	38.67	30.45 to 46.89	Yes	****	<0.0001
	0 µM ABA:ERF58ox 21C vs. 0.4 µM ABA:ERF58ox 21C	96	87.78 to 104.2	Yes	****	<0.0001
	0 µM ABA:ERF58ox 21C vs. 0.4 µM ABA:ERF58ox 2A	96	87.78 to 104.2	Yes	****	<0.0001
	0 µM ABA:ERF58ox 21C vs. 0.5 µM ABA:Col-0	96	87.78 to 104.2	Yes	****	<0.0001
	0 µM ABA:ERF58ox 21C vs. 0.5 µM ABA:erf55-1 erf58-2	81	72.78 to 89.22	Yes	****	<0.0001
	0 µM ABA:ERF58ox 21C vs. 0.5 µM ABA:ERF58ox 21C	96	87.78 to 104.2	Yes	****	<0.0001
	0 µM ABA:ERF58ox 21C vs. 0.5 µM ABA:ERF58ox 2A	96	87.78 to 104.2	Yes	****	<0.0001
	0 µM ABA:ERF58ox 21C vs. 1 µM ABA:Col-0	96	87.78 to 104.2	Yes	****	<0.0001
	0 µM ABA:ERF58ox 21C vs. 1 µM ABA:erf55-1 erf58-2	96	87.78 to 104.2	Yes	****	<0.0001
	0 µM ABA:ERF58ox 21C vs. 1 µM ABA:ERF58ox 21C	96	87.78 to 104.2	Yes	****	<0.0001
	0 µM ABA:ERF58ox 21C vs. 1 µM ABA:ERF58ox 2A	96	87.78 to 104.2	Yes	****	<0.0001
	0 µM ABA:ERF58ox 2A vs. 0.1 µM ABA:Col-0	-12.67	-20.89 to -4.447	Yes	****	<0.0001
	0 µM ABA:ERF58ox 2A vs. 0.1 µM ABA:erf55-1 erf58-2	-12.67	-20.89 to -4.447	Yes	****	<0.0001
	0 µM ABA:ERF58ox 2A vs. 0.1 µM ABA:ERF58ox 21C	6.667	-1.553 to 14.89	No	ns	0.3168
	0 µM ABA:ERF58ox 2A vs. 0.1 µM ABA:ERF58ox 2A	25.33	17.11 to 33.55	Yes	****	<0.0001
	0 µM ABA:ERF58ox 2A vs. 0.15 µM ABA:Col-0	3.333	-4.886 to 11.55	No	ns	0.9995
	0 µM ABA:ERF58ox 2A vs. 0.15 µM ABA:erf55-1 erf58-2	-12.67	-20.89 to -4.447	Yes	****	<0.0001
	0 µM ABA:ERF58ox 2A vs. 0.15 µM ABA:ERF58ox 21C	48.67	40.45 to 56.89	Yes	****	<0.0001
	0 µM ABA:ERF58ox 2A vs. 0.15 µM ABA:ERF58ox 2A	78	69.78 to 86.22	Yes	****	<0.0001
	0 µM ABA:ERF58ox 2A vs. 0.2 µM ABA:Col-0	36.33	28.11 to 44.55	Yes	****	<0.0001
	0 µM ABA:ERF58ox 2A vs. 0.2 µM ABA:erf55-1 erf58-2	-12.67	-20.89 to -4.447	Yes	****	<0.0001
	0 µM ABA:ERF58ox 2A vs. 0.2 µM ABA:ERF58ox 21C	83.67	75.45 to 91.89	Yes	****	<0.0001
	0 µM ABA:ERF58ox 2A vs. 0.2 µM ABA:ERF58ox 2A	87.33	79.11 to 95.55	Yes	****	<0.0001
	0 µM ABA:ERF58ox 2A vs. 0.25 µM ABA:Col-0	66.67	58.45 to 74.89	Yes	****	<0.0001
	0 µM ABA:ERF58ox 2A vs. 0.25 µM ABA:erf55-1 erf58-2	-12.67	-20.89 to -4.447	Yes	****	<0.0001
	0 µM ABA:ERF58ox 2A vs. 0.25 µM ABA:ERF58ox 21C	87.33	79.11 to 95.55	Yes	****	<0.0001
	0 µM ABA:ERF58ox 2A vs. 0.25 µM ABA:ERF58ox 2A	87.33	79.11 to 95.55	Yes	****	<0.0001
	0 µM ABA:ERF58ox 2A vs. 0.3 µM ABA:Col-0	81.33	73.11 to 89.55	Yes	****	<0.0001
	0 µM ABA:ERF58ox 2A vs. 0.3 µM ABA:erf55-1 erf58-2	2.667	-5.553 to 10.89	No	ns	>0.9999
	0 µM ABA:ERF58ox 2A vs. 0.3 µM ABA:ERF58ox 21C	87.33	79.11 to 95.55	Yes	****	<0.0001
	0 µM ABA:ERF58ox 2A vs. 0.3 µM ABA:ERF58ox 2A	87.33	79.11 to 95.55	Yes	****	<0.0001
	0 µM ABA:ERF58ox 2A vs. 0.4 µM ABA:Col-0	87.33	79.11 to 95.55	Yes	****	<0.0001
	0 µM ABA:ERF58ox 2A vs. 0.4 µM ABA:erf55-1 erf58-2	30	21.78 to 38.22	Yes	****	<0.0001
	0 µM ABA:ERF58ox 2A vs. 0.4 µM ABA:ERF58ox 21C	87.33	79.11 to 95.55	Yes	****	<0.0001
	0 µM ABA:ERF58ox 2A vs. 0.4 µM ABA:ERF58ox 2A	87.33	79.11 to 95.55	Yes	****	<0.0001
	0 µM ABA:ERF58ox 2A vs. 0.5 µM ABA:Col-0	87.33	79.11 to 95.55	Yes	****	<0.0001
	0 µM ABA:ERF58ox 2A vs. 0.5 µM ABA:erf55-1 erf58-2	72.33	64.11 to 80.55	Yes	****	<0.0001
	0 µM ABA:ERF58ox 2A vs. 0.5 µM ABA:ERF58ox 21C	87.33	79.11 to 95.55	Yes	****	<0.0001
	0 µM ABA:ERF58ox 2A vs. 0.5 µM ABA:ERF58ox 2A	87.33	79.11 to 95.55	Yes	****	<0.0001
	0 µM ABA:ERF58ox 2A vs. 1 µM ABA:Col-0	87.33	79.11 to 95.55	Yes	****	<0.0001
	0 µM ABA:ERF58ox 2A vs. 1 µM ABA:erf55-1 erf58-2	87.33	79.11 to 95.55	Yes	****	<0.0001
	0 µM ABA:ERF58ox 2A vs. 1 µM ABA:ERF58ox 21C	87.33	79.11 to 95.55	Yes	****	<0.0001
	0 µM ABA:ERF58ox 2A vs. 1 µM ABA:ERF58ox 2A	87.33	79.11 to 95.55	Yes	****	<0.0001
	0.1 µM ABA:Col-0 vs. 0.1 µM ABA:erf55-1 erf58-2	0	-8.220 to 8.220	No	ns	>0.9999
	0.1 µM ABA:Col-0 vs. 0.1 µM ABA:ERF58ox 21C	19.33	11.11 to 27.55	Yes	****	<0.0001
	0.1 µM ABA:Col-0 vs. 0.1 µM ABA:ERF58ox 2A	38	29.78 to 46.22	Yes	****	<0.0001
	0.1 µM ABA:Col-0 vs. 0.15 µM ABA:Col-0	16	7.780 to 24.22	Yes	****	<0.0001
	0.1 µM ABA:Col-0 vs. 0.15 µM ABA:erf55-1 erf58-2	0	-8.220 to 8.220	No	ns	>0.9999
	0.1 µM ABA:Col-0 vs. 0.15 µM ABA:ERF58ox 21C	61.33	53.11 to 69.55	Yes	****	<0.0001
	0.1 µM ABA:Col-0 vs. 0.15 µM ABA:ERF58ox 2A	90.67	82.45 to 98.89	Yes	****	<0.0001
	0.1 µM ABA:Col-0 vs. 0.2 µM ABA:Col-0	49	40.78 to 57.22	Yes	****	<0.0001
	0.1 µM ABA:Col-0 vs. 0.2 µM ABA:erf55-1 erf58-2	0	-8.220 to 8.220	No	ns	>0.9999
	0.1 µM ABA:Col-0 vs. 0.2 µM ABA:ERF58ox 21C	96.33	88.11 to 104.6	Yes	****	<0.0001
	0.1 µM ABA:Col-0 vs. 0.2 µM ABA:ERF58ox 2A	100	91.78 to 108.2	Yes	****	<0.0001
	0.1 µM ABA:Col-0 vs. 0.25 µM ABA:Col-0	79.33	71.11 to 87.55	Yes	****	<0.0001
	0.1 µM ABA:Col-0 vs. 0.25 µM ABA:erf55-1 erf58-2	0	-8.220 to 8.220	No	ns	>0.9999
	0.1 µM ABA:Col-0 vs. 0.25 µM ABA:ERF58ox 21C	100	91.78 to 108.2	Yes	****	<0.0001
	0.1 µM ABA:Col-0 vs. 0.25 µM ABA:ERF58ox 2A	100	91.78 to 108.2	Yes	****	<0.0001
	0.1 µM ABA:Col-0 vs. 0.3 µM ABA:Col-0	94	85.78 to 102.2	Yes	****	<0.0001
	0.1 µM ABA:Col-0 vs. 0.3 µM ABA:erf55-1 erf58-2	15.33	7.114 to 23.55	Yes	****	<0.0001
	0.1 µM ABA:Col-0 vs. 0.3 µM ABA:ERF58ox 21C	100	91.78 to 108.2	Yes	****	<0.0001
	0.1 µM ABA:Col-0 vs. 0.3 µM ABA:ERF58ox 2A	100	91.78 to 108.2	Yes	****	<0.0001
	0.1 µM ABA:Col-0 vs. 0.4 µM ABA:Col-0	100	91.78 to 108.2	Yes	****	<0.0001
	0.1 µM ABA:Col-0 vs. 0.4 µM ABA:erf55-1 erf58-2	42.67	34.45 to 50.89	Yes	****	<0.0001
	0.1 µM ABA:Col-0 vs. 0.4 µM ABA:ERF58ox 21C	100	91.78 to 108.2	Yes	****	<0.0001
	0.1 µM ABA:Col-0 vs. 0.4 µM ABA:ERF58ox 2A	100	91.78 to 108.2	Yes	****	<0.0001
	0.1 µM ABA:Col-0 vs. 0.5 µM ABA:Col-0	100	91.78 to 108.2	Yes	****	<0.0001
	0.1 µM ABA:Col-0 vs. 0.5 µM ABA:erf55-1 erf58-2	85	76.78 to 93.22	Yes	****	<0.0001
	0.1 µM ABA:Col-0 vs. 0.5 µM ABA:ERF58ox 21C	100	91.78 to 108.2	Yes	****	<0.0001
	0.1 µM ABA:Col-0 vs. 0.5 µM ABA:ERF58ox 2A	100	91.78 to 108.2	Yes	****	<0.0001
	0.1 µM ABA:Col-0 vs. 1 µM ABA:Col-0	100	91.78 to 108.2	Yes	****	<0.0001
	0.1 µM ABA:Col-0 vs. 1 µM ABA:erf55-1 erf58-2	100	91.78 to 108.2	Yes	****	<0.0001
	0.1 µM ABA:Col-0 vs. 1 µM ABA:ERF58ox 21C	100	91.78 to 108.2	Yes	****	<0.0001
	0.1 µM ABA:Col-0 vs. 1 µM ABA:ERF58ox 2A	100	91.78 to 108.2	Yes	****	<0.0001
	0.1 µM ABA:erf55-1 erf58-2 vs. 0.1 µM ABA:ERF58ox 21C	19.33	11.11 to 27.55	Yes	****	<0.0001
	0.1 µM ABA:erf55-1 erf58-2 vs. 0.1 µM ABA:ERF58ox 2A	38	29.78 to 46.22	Yes	****	<0.0001
	0.1 µM ABA:erf55-1 erf58-2 vs. 0.15 µM ABA:Col-0	16	7.780 to 24.22	Yes	****	<0.0001
	0.1 µM ABA:erf55-1 erf58-2 vs. 0.15 µM ABA:erf55-1 erf58-2	0	-8.220 to 8.220	No	ns	>0.9999
	0.1 µM ABA:erf55-1 erf58-2 vs. 0.15 µM ABA:ERF58ox 21C	61.33	53.11 to 69.55	Yes	****	<0.0001
	0.1 µM ABA:erf55-1 erf58-2 vs. 0.15 µM ABA:ERF58ox 2A	90.67	82.45 to 98.89	Yes	****	<0.0001
	0.1 µM ABA:erf55-1 erf58-2 vs. 0.2 µM ABA:Col-0	49	40.78 to 57.22	Yes	****	<0.0001
	0.1 µM ABA:erf55-1 erf58-2 vs. 0.2 µM ABA:erf55-1 erf58-2	0	-8.220 to 8.220	No	ns	>0.9999
	0.1 µM ABA:erf55-1 erf58-2 vs. 0.2 µM ABA:ERF58ox 21C	96.33	88.11 to 104.6	Yes	****	<0.0001
	0.1 µM ABA:erf55-1 erf58-2 vs. 0.2 µM ABA:ERF58ox 2A	100	91.78 to 108.2	Yes	****	<0.0001
	0.1 µM ABA:erf55-1 erf58-2 vs. 0.25 µM ABA:Col-0	79.33	71.11 to 87.55	Yes	****	<0.0001
	0.1 µM ABA:erf55-1 erf58-2 vs. 0.25 µM ABA:erf55-1 erf58-2	0	-8.220 to 8.220	No	ns	>0.9999
	0.1 µM ABA:erf55-1 erf58-2 vs. 0.25 µM ABA:ERF58ox 21C	100	91.78 to 108.2	Yes	****	<0.0001
	0.1 µM ABA:erf55-1 erf58-2 vs. 0.25 µM ABA:ERF58ox 2A	100	91.78 to 108.2	Yes	****	<0.0001
	0.1 µM ABA:erf55-1 erf58-2 vs. 0.3 µM ABA:Col-0	94	85.78 to 102.2	Yes	****	<0.0001
	0.1 µM ABA:erf55-1 erf58-2 vs. 0.3 µM ABA:erf55-1 erf58-2	15.33	7.114 to 23.55	Yes	****	<0.0001
	0.1 µM ABA:erf55-1 erf58-2 vs. 0.3 µM ABA:ERF58ox 21C	100	91.78 to 108.2	Yes	****	<0.0001
	0.1 µM ABA:erf55-1 erf58-2 vs. 0.3 µM ABA:ERF58ox 2A	100	91.78 to 108.2	Yes	****	<0.0001
	0.1 µM ABA:erf55-1 erf58-2 vs. 0.4 µM ABA:Col-0	100	91.78 to 108.2	Yes	****	<0.0001
	0.1 µM ABA:erf55-1 erf58-2 vs. 0.4 µM ABA:erf55-1 erf58-2	42.67	34.45 to 50.89	Yes	****	<0.0001
	0.1 µM ABA:erf55-1 erf58-2 vs. 0.4 µM ABA:ERF58ox 21C	100	91.78 to 108.2	Yes	****	<0.0001
	0.1 µM ABA:erf55-1 erf58-2 vs. 0.4 µM ABA:ERF58ox 2A	100	91.78 to 108.2	Yes	****	<0.0001
	0.1 µM ABA:erf55-1 erf58-2 vs. 0.5 µM ABA:Col-0	100	91.78 to 108.2	Yes	****	<0.0001
	0.1 µM ABA:erf55-1 erf58-2 vs. 0.5 µM ABA:erf55-1 erf58-2	85	76.78 to 93.22	Yes	****	<0.0001
	0.1 µM ABA:erf55-1 erf58-2 vs. 0.5 µM ABA:ERF58ox 21C	100	91.78 to 108.2	Yes	****	<0.0001
	0.1 µM ABA:erf55-1 erf58-2 vs. 0.5 µM ABA:ERF58ox 2A	100	91.78 to 108.2	Yes	****	<0.0001
	0.1 µM ABA:erf55-1 erf58-2 vs. 1 µM ABA:Col-0	100	91.78 to 108.2	Yes	****	<0.0001
	0.1 µM ABA:erf55-1 erf58-2 vs. 1 µM ABA:erf55-1 erf58-2	100	91.78 to 108.2	Yes	****	<0.0001
	0.1 µM ABA:erf55-1 erf58-2 vs. 1 µM ABA:ERF58ox 21C	100	91.78 to 108.2	Yes	****	<0.0001
	0.1 µM ABA:erf55-1 erf58-2 vs. 1 µM ABA:ERF58ox 2A	100	91.78 to 108.2	Yes	****	<0.0001
	0.1 µM ABA:ERF58ox 21C vs. 0.1 µM ABA:ERF58ox 2A	18.67	10.45 to 26.89	Yes	****	<0.0001
	0.1 µM ABA:ERF58ox 21C vs. 0.15 µM ABA:Col-0	-3.333	-11.55 to 4.886	No	ns	0.9995
	0.1 µM ABA:ERF58ox 21C vs. 0.15 µM ABA:erf55-1 erf58-2	-19.33	-27.55 to -11.11	Yes	****	<0.0001
	0.1 µM ABA:ERF58ox 21C vs. 0.15 µM ABA:ERF58ox 21C	42	33.78 to 50.22	Yes	****	<0.0001
	0.1 µM ABA:ERF58ox 21C vs. 0.15 µM ABA:ERF58ox 2A	71.33	63.11 to 79.55	Yes	****	<0.0001
	0.1 µM ABA:ERF58ox 21C vs. 0.2 µM ABA:Col-0	29.67	21.45 to 37.89	Yes	****	<0.0001
	0.1 µM ABA:ERF58ox 21C vs. 0.2 µM ABA:erf55-1 erf58-2	-19.33	-27.55 to -11.11	Yes	****	<0.0001
	0.1 µM ABA:ERF58ox 21C vs. 0.2 µM ABA:ERF58ox 21C	77	68.78 to 85.22	Yes	****	<0.0001
	0.1 µM ABA:ERF58ox 21C vs. 0.2 µM ABA:ERF58ox 2A	80.67	72.45 to 88.89	Yes	****	<0.0001
	0.1 µM ABA:ERF58ox 21C vs. 0.25 µM ABA:Col-0	60	51.78 to 68.22	Yes	****	<0.0001
	0.1 µM ABA:ERF58ox 21C vs. 0.25 µM ABA:erf55-1 erf58-2	-19.33	-27.55 to -11.11	Yes	****	<0.0001
	0.1 µM ABA:ERF58ox 21C vs. 0.25 µM ABA:ERF58ox 21C	80.67	72.45 to 88.89	Yes	****	<0.0001
	0.1 µM ABA:ERF58ox 21C vs. 0.25 µM ABA:ERF58ox 2A	80.67	72.45 to 88.89	Yes	****	<0.0001
	0.1 µM ABA:ERF58ox 21C vs. 0.3 µM ABA:Col-0	74.67	66.45 to 82.89	Yes	****	<0.0001
	0.1 µM ABA:ERF58ox 21C vs. 0.3 µM ABA:erf55-1 erf58-2	-4	-12.22 to 4.220	No	ns	0.9902
	0.1 µM ABA:ERF58ox 21C vs. 0.3 µM ABA:ERF58ox 21C	80.67	72.45 to 88.89	Yes	****	<0.0001
	0.1 µM ABA:ERF58ox 21C vs. 0.3 µM ABA:ERF58ox 2A	80.67	72.45 to 88.89	Yes	****	<0.0001
	0.1 µM ABA:ERF58ox 21C vs. 0.4 µM ABA:Col-0	80.67	72.45 to 88.89	Yes	****	<0.0001
	0.1 µM ABA:ERF58ox 21C vs. 0.4 µM ABA:erf55-1 erf58-2	23.33	15.11 to 31.55	Yes	****	<0.0001
	0.1 µM ABA:ERF58ox 21C vs. 0.4 µM ABA:ERF58ox 21C	80.67	72.45 to 88.89	Yes	****	<0.0001
	0.1 µM ABA:ERF58ox 21C vs. 0.4 µM ABA:ERF58ox 2A	80.67	72.45 to 88.89	Yes	****	<0.0001
	0.1 µM ABA:ERF58ox 21C vs. 0.5 µM ABA:Col-0	80.67	72.45 to 88.89	Yes	****	<0.0001
	0.1 µM ABA:ERF58ox 21C vs. 0.5 µM ABA:erf55-1 erf58-2	65.67	57.45 to 73.89	Yes	****	<0.0001
	0.1 µM ABA:ERF58ox 21C vs. 0.5 µM ABA:ERF58ox 21C	80.67	72.45 to 88.89	Yes	****	<0.0001
	0.1 µM ABA:ERF58ox 21C vs. 0.5 µM ABA:ERF58ox 2A	80.67	72.45 to 88.89	Yes	****	<0.0001
	0.1 µM ABA:ERF58ox 21C vs. 1 µM ABA:Col-0	80.67	72.45 to 88.89	Yes	****	<0.0001
	0.1 µM ABA:ERF58ox 21C vs. 1 µM ABA:erf55-1 erf58-2	80.67	72.45 to 88.89	Yes	****	<0.0001
	0.1 µM ABA:ERF58ox 21C vs. 1 µM ABA:ERF58ox 21C	80.67	72.45 to 88.89	Yes	****	<0.0001
	0.1 µM ABA:ERF58ox 21C vs. 1 µM ABA:ERF58ox 2A	80.67	72.45 to 88.89	Yes	****	<0.0001
	0.1 µM ABA:ERF58ox 2A vs. 0.15 µM ABA:Col-0	-22	-30.22 to -13.78	Yes	****	<0.0001
	0.1 µM ABA:ERF58ox 2A vs. 0.15 µM ABA:erf55-1 erf58-2	-38	-46.22 to -29.78	Yes	****	<0.0001
	0.1 µM ABA:ERF58ox 2A vs. 0.15 µM ABA:ERF58ox 21C	23.33	15.11 to 31.55	Yes	****	<0.0001
	0.1 µM ABA:ERF58ox 2A vs. 0.15 µM ABA:ERF58ox 2A	52.67	44.45 to 60.89	Yes	****	<0.0001
	0.1 µM ABA:ERF58ox 2A vs. 0.2 µM ABA:Col-0	11	2.780 to 19.22	Yes	***	0.0005
	0.1 µM ABA:ERF58ox 2A vs. 0.2 µM ABA:erf55-1 erf58-2	-38	-46.22 to -29.78	Yes	****	<0.0001
	0.1 µM ABA:ERF58ox 2A vs. 0.2 µM ABA:ERF58ox 21C	58.33	50.11 to 66.55	Yes	****	<0.0001
	0.1 µM ABA:ERF58ox 2A vs. 0.2 µM ABA:ERF58ox 2A	62	53.78 to 70.22	Yes	****	<0.0001
	0.1 µM ABA:ERF58ox 2A vs. 0.25 µM ABA:Col-0	41.33	33.11 to 49.55	Yes	****	<0.0001
	0.1 µM ABA:ERF58ox 2A vs. 0.25 µM ABA:erf55-1 erf58-2	-38	-46.22 to -29.78	Yes	****	<0.0001
	0.1 µM ABA:ERF58ox 2A vs. 0.25 µM ABA:ERF58ox 21C	62	53.78 to 70.22	Yes	****	<0.0001
	0.1 µM ABA:ERF58ox 2A vs. 0.25 µM ABA:ERF58ox 2A	62	53.78 to 70.22	Yes	****	<0.0001
	0.1 µM ABA:ERF58ox 2A vs. 0.3 µM ABA:Col-0	56	47.78 to 64.22	Yes	****	<0.0001
	0.1 µM ABA:ERF58ox 2A vs. 0.3 µM ABA:erf55-1 erf58-2	-22.67	-30.89 to -14.45	Yes	****	<0.0001
	0.1 µM ABA:ERF58ox 2A vs. 0.3 µM ABA:ERF58ox 21C	62	53.78 to 70.22	Yes	****	<0.0001
	0.1 µM ABA:ERF58ox 2A vs. 0.3 µM ABA:ERF58ox 2A	62	53.78 to 70.22	Yes	****	<0.0001
	0.1 µM ABA:ERF58ox 2A vs. 0.4 µM ABA:Col-0	62	53.78 to 70.22	Yes	****	<0.0001
	0.1 µM ABA:ERF58ox 2A vs. 0.4 µM ABA:erf55-1 erf58-2	4.667	-3.553 to 12.89	No	ns	0.9327
	0.1 µM ABA:ERF58ox 2A vs. 0.4 µM ABA:ERF58ox 21C	62	53.78 to 70.22	Yes	****	<0.0001
	0.1 µM ABA:ERF58ox 2A vs. 0.4 µM ABA:ERF58ox 2A	62	53.78 to 70.22	Yes	****	<0.0001
	0.1 µM ABA:ERF58ox 2A vs. 0.5 µM ABA:Col-0	62	53.78 to 70.22	Yes	****	<0.0001
	0.1 µM ABA:ERF58ox 2A vs. 0.5 µM ABA:erf55-1 erf58-2	47	38.78 to 55.22	Yes	****	<0.0001
	0.1 µM ABA:ERF58ox 2A vs. 0.5 µM ABA:ERF58ox 21C	62	53.78 to 70.22	Yes	****	<0.0001
	0.1 µM ABA:ERF58ox 2A vs. 0.5 µM ABA:ERF58ox 2A	62	53.78 to 70.22	Yes	****	<0.0001
	0.1 µM ABA:ERF58ox 2A vs. 1 µM ABA:Col-0	62	53.78 to 70.22	Yes	****	<0.0001
	0.1 µM ABA:ERF58ox 2A vs. 1 µM ABA:erf55-1 erf58-2	62	53.78 to 70.22	Yes	****	<0.0001
	0.1 µM ABA:ERF58ox 2A vs. 1 µM ABA:ERF58ox 21C	62	53.78 to 70.22	Yes	****	<0.0001
	0.1 µM ABA:ERF58ox 2A vs. 1 µM ABA:ERF58ox 2A	62	53.78 to 70.22	Yes	****	<0.0001
	0.15 µM ABA:Col-0 vs. 0.15 µM ABA:erf55-1 erf58-2	-16	-24.22 to -7.780	Yes	****	<0.0001
	0.15 µM ABA:Col-0 vs. 0.15 µM ABA:ERF58ox 21C	45.33	37.11 to 53.55	Yes	****	<0.0001
	0.15 µM ABA:Col-0 vs. 0.15 µM ABA:ERF58ox 2A	74.67	66.45 to 82.89	Yes	****	<0.0001
	0.15 µM ABA:Col-0 vs. 0.2 µM ABA:Col-0	33	24.78 to 41.22	Yes	****	<0.0001
	0.15 µM ABA:Col-0 vs. 0.2 µM ABA:erf55-1 erf58-2	-16	-24.22 to -7.780	Yes	****	<0.0001
	0.15 µM ABA:Col-0 vs. 0.2 µM ABA:ERF58ox 21C	80.33	72.11 to 88.55	Yes	****	<0.0001
	0.15 µM ABA:Col-0 vs. 0.2 µM ABA:ERF58ox 2A	84	75.78 to 92.22	Yes	****	<0.0001
	0.15 µM ABA:Col-0 vs. 0.25 µM ABA:Col-0	63.33	55.11 to 71.55	Yes	****	<0.0001
	0.15 µM ABA:Col-0 vs. 0.25 µM ABA:erf55-1 erf58-2	-16	-24.22 to -7.780	Yes	****	<0.0001
	0.15 µM ABA:Col-0 vs. 0.25 µM ABA:ERF58ox 21C	84	75.78 to 92.22	Yes	****	<0.0001
	0.15 µM ABA:Col-0 vs. 0.25 µM ABA:ERF58ox 2A	84	75.78 to 92.22	Yes	****	<0.0001
	0.15 µM ABA:Col-0 vs. 0.3 µM ABA:Col-0	78	69.78 to 86.22	Yes	****	<0.0001
	0.15 µM ABA:Col-0 vs. 0.3 µM ABA:erf55-1 erf58-2	-0.6667	-8.886 to 7.553	No	ns	>0.9999
	0.15 µM ABA:Col-0 vs. 0.3 µM ABA:ERF58ox 21C	84	75.78 to 92.22	Yes	****	<0.0001
	0.15 µM ABA:Col-0 vs. 0.3 µM ABA:ERF58ox 2A	84	75.78 to 92.22	Yes	****	<0.0001
	0.15 µM ABA:Col-0 vs. 0.4 µM ABA:Col-0	84	75.78 to 92.22	Yes	****	<0.0001
	0.15 µM ABA:Col-0 vs. 0.4 µM ABA:erf55-1 erf58-2	26.67	18.45 to 34.89	Yes	****	<0.0001
	0.15 µM ABA:Col-0 vs. 0.4 µM ABA:ERF58ox 21C	84	75.78 to 92.22	Yes	****	<0.0001
	0.15 µM ABA:Col-0 vs. 0.4 µM ABA:ERF58ox 2A	84	75.78 to 92.22	Yes	****	<0.0001
	0.15 µM ABA:Col-0 vs. 0.5 µM ABA:Col-0	84	75.78 to 92.22	Yes	****	<0.0001
	0.15 µM ABA:Col-0 vs. 0.5 µM ABA:erf55-1 erf58-2	69	60.78 to 77.22	Yes	****	<0.0001
	0.15 µM ABA:Col-0 vs. 0.5 µM ABA:ERF58ox 21C	84	75.78 to 92.22	Yes	****	<0.0001
	0.15 µM ABA:Col-0 vs. 0.5 µM ABA:ERF58ox 2A	84	75.78 to 92.22	Yes	****	<0.0001
	0.15 µM ABA:Col-0 vs. 1 µM ABA:Col-0	84	75.78 to 92.22	Yes	****	<0.0001
	0.15 µM ABA:Col-0 vs. 1 µM ABA:erf55-1 erf58-2	84	75.78 to 92.22	Yes	****	<0.0001
	0.15 µM ABA:Col-0 vs. 1 µM ABA:ERF58ox 21C	84	75.78 to 92.22	Yes	****	<0.0001
	0.15 µM ABA:Col-0 vs. 1 µM ABA:ERF58ox 2A	84	75.78 to 92.22	Yes	****	<0.0001
	0.15 µM ABA:erf55-1 erf58-2 vs. 0.15 µM ABA:ERF58ox 21C	61.33	53.11 to 69.55	Yes	****	<0.0001
	0.15 µM ABA:erf55-1 erf58-2 vs. 0.15 µM ABA:ERF58ox 2A	90.67	82.45 to 98.89	Yes	****	<0.0001
	0.15 µM ABA:erf55-1 erf58-2 vs. 0.2 µM ABA:Col-0	49	40.78 to 57.22	Yes	****	<0.0001
	0.15 µM ABA:erf55-1 erf58-2 vs. 0.2 µM ABA:erf55-1 erf58-2	0	-8.220 to 8.220	No	ns	>0.9999
	0.15 µM ABA:erf55-1 erf58-2 vs. 0.2 µM ABA:ERF58ox 21C	96.33	88.11 to 104.6	Yes	****	<0.0001
	0.15 µM ABA:erf55-1 erf58-2 vs. 0.2 µM ABA:ERF58ox 2A	100	91.78 to 108.2	Yes	****	<0.0001
	0.15 µM ABA:erf55-1 erf58-2 vs. 0.25 µM ABA:Col-0	79.33	71.11 to 87.55	Yes	****	<0.0001
	0.15 µM ABA:erf55-1 erf58-2 vs. 0.25 µM ABA:erf55-1 erf58-2	0	-8.220 to 8.220	No	ns	>0.9999
	0.15 µM ABA:erf55-1 erf58-2 vs. 0.25 µM ABA:ERF58ox 21C	100	91.78 to 108.2	Yes	****	<0.0001
	0.15 µM ABA:erf55-1 erf58-2 vs. 0.25 µM ABA:ERF58ox 2A	100	91.78 to 108.2	Yes	****	<0.0001
	0.15 µM ABA:erf55-1 erf58-2 vs. 0.3 µM ABA:Col-0	94	85.78 to 102.2	Yes	****	<0.0001
	0.15 µM ABA:erf55-1 erf58-2 vs. 0.3 µM ABA:erf55-1 erf58-2	15.33	7.114 to 23.55	Yes	****	<0.0001
	0.15 µM ABA:erf55-1 erf58-2 vs. 0.3 µM ABA:ERF58ox 21C	100	91.78 to 108.2	Yes	****	<0.0001
	0.15 µM ABA:erf55-1 erf58-2 vs. 0.3 µM ABA:ERF58ox 2A	100	91.78 to 108.2	Yes	****	<0.0001
	0.15 µM ABA:erf55-1 erf58-2 vs. 0.4 µM ABA:Col-0	100	91.78 to 108.2	Yes	****	<0.0001
	0.15 µM ABA:erf55-1 erf58-2 vs. 0.4 µM ABA:erf55-1 erf58-2	42.67	34.45 to 50.89	Yes	****	<0.0001
	0.15 µM ABA:erf55-1 erf58-2 vs. 0.4 µM ABA:ERF58ox 21C	100	91.78 to 108.2	Yes	****	<0.0001
	0.15 µM ABA:erf55-1 erf58-2 vs. 0.4 µM ABA:ERF58ox 2A	100	91.78 to 108.2	Yes	****	<0.0001
	0.15 µM ABA:erf55-1 erf58-2 vs. 0.5 µM ABA:Col-0	100	91.78 to 108.2	Yes	****	<0.0001
	0.15 µM ABA:erf55-1 erf58-2 vs. 0.5 µM ABA:erf55-1 erf58-2	85	76.78 to 93.22	Yes	****	<0.0001
	0.15 µM ABA:erf55-1 erf58-2 vs. 0.5 µM ABA:ERF58ox 21C	100	91.78 to 108.2	Yes	****	<0.0001
	0.15 µM ABA:erf55-1 erf58-2 vs. 0.5 µM ABA:ERF58ox 2A	100	91.78 to 108.2	Yes	****	<0.0001
	0.15 µM ABA:erf55-1 erf58-2 vs. 1 µM ABA:Col-0	100	91.78 to 108.2	Yes	****	<0.0001
	0.15 µM ABA:erf55-1 erf58-2 vs. 1 µM ABA:erf55-1 erf58-2	100	91.78 to 108.2	Yes	****	<0.0001
	0.15 µM ABA:erf55-1 erf58-2 vs. 1 µM ABA:ERF58ox 21C	100	91.78 to 108.2	Yes	****	<0.0001
	0.15 µM ABA:erf55-1 erf58-2 vs. 1 µM ABA:ERF58ox 2A	100	91.78 to 108.2	Yes	****	<0.0001
	0.15 µM ABA:ERF58ox 21C vs. 0.15 µM ABA:ERF58ox 2A	29.33	21.11 to 37.55	Yes	****	<0.0001
	0.15 µM ABA:ERF58ox 21C vs. 0.2 µM ABA:Col-0	-12.33	-20.55 to -4.114	Yes	****	<0.0001
	0.15 µM ABA:ERF58ox 21C vs. 0.2 µM ABA:erf55-1 erf58-2	-61.33	-69.55 to -53.11	Yes	****	<0.0001
	0.15 µM ABA:ERF58ox 21C vs. 0.2 µM ABA:ERF58ox 21C	35	26.78 to 43.22	Yes	****	<0.0001
	0.15 µM ABA:ERF58ox 21C vs. 0.2 µM ABA:ERF58ox 2A	38.67	30.45 to 46.89	Yes	****	<0.0001
	0.15 µM ABA:ERF58ox 21C vs. 0.25 µM ABA:Col-0	18	9.780 to 26.22	Yes	****	<0.0001
	0.15 µM ABA:ERF58ox 21C vs. 0.25 µM ABA:erf55-1 erf58-2	-61.33	-69.55 to -53.11	Yes	****	<0.0001
	0.15 µM ABA:ERF58ox 21C vs. 0.25 µM ABA:ERF58ox 21C	38.67	30.45 to 46.89	Yes	****	<0.0001
	0.15 µM ABA:ERF58ox 21C vs. 0.25 µM ABA:ERF58ox 2A	38.67	30.45 to 46.89	Yes	****	<0.0001
	0.15 µM ABA:ERF58ox 21C vs. 0.3 µM ABA:Col-0	32.67	24.45 to 40.89	Yes	****	<0.0001
	0.15 µM ABA:ERF58ox 21C vs. 0.3 µM ABA:erf55-1 erf58-2	-46	-54.22 to -37.78	Yes	****	<0.0001
	0.15 µM ABA:ERF58ox 21C vs. 0.3 µM ABA:ERF58ox 21C	38.67	30.45 to 46.89	Yes	****	<0.0001
	0.15 µM ABA:ERF58ox 21C vs. 0.3 µM ABA:ERF58ox 2A	38.67	30.45 to 46.89	Yes	****	<0.0001
	0.15 µM ABA:ERF58ox 21C vs. 0.4 µM ABA:Col-0	38.67	30.45 to 46.89	Yes	****	<0.0001
	0.15 µM ABA:ERF58ox 21C vs. 0.4 µM ABA:erf55-1 erf58-2	-18.67	-26.89 to -10.45	Yes	****	<0.0001
	0.15 µM ABA:ERF58ox 21C vs. 0.4 µM ABA:ERF58ox 21C	38.67	30.45 to 46.89	Yes	****	<0.0001
	0.15 µM ABA:ERF58ox 21C vs. 0.4 µM ABA:ERF58ox 2A	38.67	30.45 to 46.89	Yes	****	<0.0001
	0.15 µM ABA:ERF58ox 21C vs. 0.5 µM ABA:Col-0	38.67	30.45 to 46.89	Yes	****	<0.0001
	0.15 µM ABA:ERF58ox 21C vs. 0.5 µM ABA:erf55-1 erf58-2	23.67	15.45 to 31.89	Yes	****	<0.0001
	0.15 µM ABA:ERF58ox 21C vs. 0.5 µM ABA:ERF58ox 21C	38.67	30.45 to 46.89	Yes	****	<0.0001
	0.15 µM ABA:ERF58ox 21C vs. 0.5 µM ABA:ERF58ox 2A	38.67	30.45 to 46.89	Yes	****	<0.0001
	0.15 µM ABA:ERF58ox 21C vs. 1 µM ABA:Col-0	38.67	30.45 to 46.89	Yes	****	<0.0001
	0.15 µM ABA:ERF58ox 21C vs. 1 µM ABA:erf55-1 erf58-2	38.67	30.45 to 46.89	Yes	****	<0.0001
	0.15 µM ABA:ERF58ox 21C vs. 1 µM ABA:ERF58ox 21C	38.67	30.45 to 46.89	Yes	****	<0.0001
	0.15 µM ABA:ERF58ox 21C vs. 1 µM ABA:ERF58ox 2A	38.67	30.45 to 46.89	Yes	****	<0.0001
	0.15 µM ABA:ERF58ox 2A vs. 0.2 µM ABA:Col-0	-41.67	-49.89 to -33.45	Yes	****	<0.0001
	0.15 µM ABA:ERF58ox 2A vs. 0.2 µM ABA:erf55-1 erf58-2	-90.67	-98.89 to -82.45	Yes	****	<0.0001
	0.15 µM ABA:ERF58ox 2A vs. 0.2 µM ABA:ERF58ox 21C	5.667	-2.553 to 13.89	No	ns	0.6649
	0.15 µM ABA:ERF58ox 2A vs. 0.2 µM ABA:ERF58ox 2A	9.333	1.114 to 17.55	Yes	**	0.0092
	0.15 µM ABA:ERF58ox 2A vs. 0.25 µM ABA:Col-0	-11.33	-19.55 to -3.114	Yes	***	0.0003
	0.15 µM ABA:ERF58ox 2A vs. 0.25 µM ABA:erf55-1 erf58-2	-90.67	-98.89 to -82.45	Yes	****	<0.0001
	0.15 µM ABA:ERF58ox 2A vs. 0.25 µM ABA:ERF58ox 21C	9.333	1.114 to 17.55	Yes	**	0.0092
	0.15 µM ABA:ERF58ox 2A vs. 0.25 µM ABA:ERF58ox 2A	9.333	1.114 to 17.55	Yes	**	0.0092
	0.15 µM ABA:ERF58ox 2A vs. 0.3 µM ABA:Col-0	3.333	-4.886 to 11.55	No	ns	0.9995
	0.15 µM ABA:ERF58ox 2A vs. 0.3 µM ABA:erf55-1 erf58-2	-75.33	-83.55 to -67.11	Yes	****	<0.0001
	0.15 µM ABA:ERF58ox 2A vs. 0.3 µM ABA:ERF58ox 21C	9.333	1.114 to 17.55	Yes	**	0.0092
	0.15 µM ABA:ERF58ox 2A vs. 0.3 µM ABA:ERF58ox 2A	9.333	1.114 to 17.55	Yes	**	0.0092
	0.15 µM ABA:ERF58ox 2A vs. 0.4 µM ABA:Col-0	9.333	1.114 to 17.55	Yes	**	0.0092
	0.15 µM ABA:ERF58ox 2A vs. 0.4 µM ABA:erf55-1 erf58-2	-48	-56.22 to -39.78	Yes	****	<0.0001
	0.15 µM ABA:ERF58ox 2A vs. 0.4 µM ABA:ERF58ox 21C	9.333	1.114 to 17.55	Yes	**	0.0092
	0.15 µM ABA:ERF58ox 2A vs. 0.4 µM ABA:ERF58ox 2A	9.333	1.114 to 17.55	Yes	**	0.0092
	0.15 µM ABA:ERF58ox 2A vs. 0.5 µM ABA:Col-0	9.333	1.114 to 17.55	Yes	**	0.0092
	0.15 µM ABA:ERF58ox 2A vs. 0.5 µM ABA:erf55-1 erf58-2	-5.667	-13.89 to 2.553	No	ns	0.6649
	0.15 µM ABA:ERF58ox 2A vs. 0.5 µM ABA:ERF58ox 21C	9.333	1.114 to 17.55	Yes	**	0.0092
	0.15 µM ABA:ERF58ox 2A vs. 0.5 µM ABA:ERF58ox 2A	9.333	1.114 to 17.55	Yes	**	0.0092
	0.15 µM ABA:ERF58ox 2A vs. 1 µM ABA:Col-0	9.333	1.114 to 17.55	Yes	**	0.0092
	0.15 µM ABA:ERF58ox 2A vs. 1 µM ABA:erf55-1 erf58-2	9.333	1.114 to 17.55	Yes	**	0.0092
	0.15 µM ABA:ERF58ox 2A vs. 1 µM ABA:ERF58ox 21C	9.333	1.114 to 17.55	Yes	**	0.0092
	0.15 µM ABA:ERF58ox 2A vs. 1 µM ABA:ERF58ox 2A	9.333	1.114 to 17.55	Yes	**	0.0092
	0.2 µM ABA:Col-0 vs. 0.2 µM ABA:erf55-1 erf58-2	-49	-57.22 to -40.78	Yes	****	<0.0001
	0.2 µM ABA:Col-0 vs. 0.2 µM ABA:ERF58ox 21C	47.33	39.11 to 55.55	Yes	****	<0.0001
	0.2 µM ABA:Col-0 vs. 0.2 µM ABA:ERF58ox 2A	51	42.78 to 59.22	Yes	****	<0.0001
	0.2 µM ABA:Col-0 vs. 0.25 µM ABA:Col-0	30.33	22.11 to 38.55	Yes	****	<0.0001
	0.2 µM ABA:Col-0 vs. 0.25 µM ABA:erf55-1 erf58-2	-49	-57.22 to -40.78	Yes	****	<0.0001
	0.2 µM ABA:Col-0 vs. 0.25 µM ABA:ERF58ox 21C	51	42.78 to 59.22	Yes	****	<0.0001
	0.2 µM ABA:Col-0 vs. 0.25 µM ABA:ERF58ox 2A	51	42.78 to 59.22	Yes	****	<0.0001
	0.2 µM ABA:Col-0 vs. 0.3 µM ABA:Col-0	45	36.78 to 53.22	Yes	****	<0.0001
	0.2 µM ABA:Col-0 vs. 0.3 µM ABA:erf55-1 erf58-2	-33.67	-41.89 to -25.45	Yes	****	<0.0001
	0.2 µM ABA:Col-0 vs. 0.3 µM ABA:ERF58ox 21C	51	42.78 to 59.22	Yes	****	<0.0001
	0.2 µM ABA:Col-0 vs. 0.3 µM ABA:ERF58ox 2A	51	42.78 to 59.22	Yes	****	<0.0001
	0.2 µM ABA:Col-0 vs. 0.4 µM ABA:Col-0	51	42.78 to 59.22	Yes	****	<0.0001
	0.2 µM ABA:Col-0 vs. 0.4 µM ABA:erf55-1 erf58-2	-6.333	-14.55 to 1.886	No	ns	0.4241
	0.2 µM ABA:Col-0 vs. 0.4 µM ABA:ERF58ox 21C	51	42.78 to 59.22	Yes	****	<0.0001
	0.2 µM ABA:Col-0 vs. 0.4 µM ABA:ERF58ox 2A	51	42.78 to 59.22	Yes	****	<0.0001
	0.2 µM ABA:Col-0 vs. 0.5 µM ABA:Col-0	51	42.78 to 59.22	Yes	****	<0.0001
	0.2 µM ABA:Col-0 vs. 0.5 µM ABA:erf55-1 erf58-2	36	27.78 to 44.22	Yes	****	<0.0001
	0.2 µM ABA:Col-0 vs. 0.5 µM ABA:ERF58ox 21C	51	42.78 to 59.22	Yes	****	<0.0001
	0.2 µM ABA:Col-0 vs. 0.5 µM ABA:ERF58ox 2A	51	42.78 to 59.22	Yes	****	<0.0001
	0.2 µM ABA:Col-0 vs. 1 µM ABA:Col-0	51	42.78 to 59.22	Yes	****	<0.0001
	0.2 µM ABA:Col-0 vs. 1 µM ABA:erf55-1 erf58-2	51	42.78 to 59.22	Yes	****	<0.0001
	0.2 µM ABA:Col-0 vs. 1 µM ABA:ERF58ox 21C	51	42.78 to 59.22	Yes	****	<0.0001
	0.2 µM ABA:Col-0 vs. 1 µM ABA:ERF58ox 2A	51	42.78 to 59.22	Yes	****	<0.0001
	0.2 µM ABA:erf55-1 erf58-2 vs. 0.2 µM ABA:ERF58ox 21C	96.33	88.11 to 104.6	Yes	****	<0.0001
	0.2 µM ABA:erf55-1 erf58-2 vs. 0.2 µM ABA:ERF58ox 2A	100	91.78 to 108.2	Yes	****	<0.0001
	0.2 µM ABA:erf55-1 erf58-2 vs. 0.25 µM ABA:Col-0	79.33	71.11 to 87.55	Yes	****	<0.0001
	0.2 µM ABA:erf55-1 erf58-2 vs. 0.25 µM ABA:erf55-1 erf58-2	0	-8.220 to 8.220	No	ns	>0.9999
	0.2 µM ABA:erf55-1 erf58-2 vs. 0.25 µM ABA:ERF58ox 21C	100	91.78 to 108.2	Yes	****	<0.0001
	0.2 µM ABA:erf55-1 erf58-2 vs. 0.25 µM ABA:ERF58ox 2A	100	91.78 to 108.2	Yes	****	<0.0001
	0.2 µM ABA:erf55-1 erf58-2 vs. 0.3 µM ABA:Col-0	94	85.78 to 102.2	Yes	****	<0.0001
	0.2 µM ABA:erf55-1 erf58-2 vs. 0.3 µM ABA:erf55-1 erf58-2	15.33	7.114 to 23.55	Yes	****	<0.0001
	0.2 µM ABA:erf55-1 erf58-2 vs. 0.3 µM ABA:ERF58ox 21C	100	91.78 to 108.2	Yes	****	<0.0001
	0.2 µM ABA:erf55-1 erf58-2 vs. 0.3 µM ABA:ERF58ox 2A	100	91.78 to 108.2	Yes	****	<0.0001
	0.2 µM ABA:erf55-1 erf58-2 vs. 0.4 µM ABA:Col-0	100	91.78 to 108.2	Yes	****	<0.0001
	0.2 µM ABA:erf55-1 erf58-2 vs. 0.4 µM ABA:erf55-1 erf58-2	42.67	34.45 to 50.89	Yes	****	<0.0001
	0.2 µM ABA:erf55-1 erf58-2 vs. 0.4 µM ABA:ERF58ox 21C	100	91.78 to 108.2	Yes	****	<0.0001
	0.2 µM ABA:erf55-1 erf58-2 vs. 0.4 µM ABA:ERF58ox 2A	100	91.78 to 108.2	Yes	****	<0.0001
	0.2 µM ABA:erf55-1 erf58-2 vs. 0.5 µM ABA:Col-0	100	91.78 to 108.2	Yes	****	<0.0001
	0.2 µM ABA:erf55-1 erf58-2 vs. 0.5 µM ABA:erf55-1 erf58-2	85	76.78 to 93.22	Yes	****	<0.0001
	0.2 µM ABA:erf55-1 erf58-2 vs. 0.5 µM ABA:ERF58ox 21C	100	91.78 to 108.2	Yes	****	<0.0001
	0.2 µM ABA:erf55-1 erf58-2 vs. 0.5 µM ABA:ERF58ox 2A	100	91.78 to 108.2	Yes	****	<0.0001
	0.2 µM ABA:erf55-1 erf58-2 vs. 1 µM ABA:Col-0	100	91.78 to 108.2	Yes	****	<0.0001
	0.2 µM ABA:erf55-1 erf58-2 vs. 1 µM ABA:erf55-1 erf58-2	100	91.78 to 108.2	Yes	****	<0.0001
	0.2 µM ABA:erf55-1 erf58-2 vs. 1 µM ABA:ERF58ox 21C	100	91.78 to 108.2	Yes	****	<0.0001
	0.2 µM ABA:erf55-1 erf58-2 vs. 1 µM ABA:ERF58ox 2A	100	91.78 to 108.2	Yes	****	<0.0001
	0.2 µM ABA:ERF58ox 21C vs. 0.2 µM ABA:ERF58ox 2A	3.667	-4.553 to 11.89	No	ns	0.9974
	0.2 µM ABA:ERF58ox 21C vs. 0.25 µM ABA:Col-0	-17	-25.22 to -8.780	Yes	****	<0.0001
	0.2 µM ABA:ERF58ox 21C vs. 0.25 µM ABA:erf55-1 erf58-2	-96.33	-104.6 to -88.11	Yes	****	<0.0001
	0.2 µM ABA:ERF58ox 21C vs. 0.25 µM ABA:ERF58ox 21C	3.667	-4.553 to 11.89	No	ns	0.9974
	0.2 µM ABA:ERF58ox 21C vs. 0.25 µM ABA:ERF58ox 2A	3.667	-4.553 to 11.89	No	ns	0.9974
	0.2 µM ABA:ERF58ox 21C vs. 0.3 µM ABA:Col-0	-2.333	-10.55 to 5.886	No	ns	>0.9999
	0.2 µM ABA:ERF58ox 21C vs. 0.3 µM ABA:erf55-1 erf58-2	-81	-89.22 to -72.78	Yes	****	<0.0001
	0.2 µM ABA:ERF58ox 21C vs. 0.3 µM ABA:ERF58ox 21C	3.667	-4.553 to 11.89	No	ns	0.9974
	0.2 µM ABA:ERF58ox 21C vs. 0.3 µM ABA:ERF58ox 2A	3.667	-4.553 to 11.89	No	ns	0.9974
	0.2 µM ABA:ERF58ox 21C vs. 0.4 µM ABA:Col-0	3.667	-4.553 to 11.89	No	ns	0.9974
	0.2 µM ABA:ERF58ox 21C vs. 0.4 µM ABA:erf55-1 erf58-2	-53.67	-61.89 to -45.45	Yes	****	<0.0001
	0.2 µM ABA:ERF58ox 21C vs. 0.4 µM ABA:ERF58ox 21C	3.667	-4.553 to 11.89	No	ns	0.9974
	0.2 µM ABA:ERF58ox 21C vs. 0.4 µM ABA:ERF58ox 2A	3.667	-4.553 to 11.89	No	ns	0.9974
	0.2 µM ABA:ERF58ox 21C vs. 0.5 µM ABA:Col-0	3.667	-4.553 to 11.89	No	ns	0.9974
	0.2 µM ABA:ERF58ox 21C vs. 0.5 µM ABA:erf55-1 erf58-2	-11.33	-19.55 to -3.114	Yes	***	0.0003
	0.2 µM ABA:ERF58ox 21C vs. 0.5 µM ABA:ERF58ox 21C	3.667	-4.553 to 11.89	No	ns	0.9974
	0.2 µM ABA:ERF58ox 21C vs. 0.5 µM ABA:ERF58ox 2A	3.667	-4.553 to 11.89	No	ns	0.9974
	0.2 µM ABA:ERF58ox 21C vs. 1 µM ABA:Col-0	3.667	-4.553 to 11.89	No	ns	0.9974
	0.2 µM ABA:ERF58ox 21C vs. 1 µM ABA:erf55-1 erf58-2	3.667	-4.553 to 11.89	No	ns	0.9974
	0.2 µM ABA:ERF58ox 21C vs. 1 µM ABA:ERF58ox 21C	3.667	-4.553 to 11.89	No	ns	0.9974
	0.2 µM ABA:ERF58ox 21C vs. 1 µM ABA:ERF58ox 2A	3.667	-4.553 to 11.89	No	ns	0.9974
	0.2 µM ABA:ERF58ox 2A vs. 0.25 µM ABA:Col-0	-20.67	-28.89 to -12.45	Yes	****	<0.0001
	0.2 µM ABA:ERF58ox 2A vs. 0.25 µM ABA:erf55-1 erf58-2	-100	-108.2 to -91.78	Yes	****	<0.0001
	0.2 µM ABA:ERF58ox 2A vs. 0.25 µM ABA:ERF58ox 21C	0	-8.220 to 8.220	No	ns	>0.9999
	0.2 µM ABA:ERF58ox 2A vs. 0.25 µM ABA:ERF58ox 2A	0	-8.220 to 8.220	No	ns	>0.9999
	0.2 µM ABA:ERF58ox 2A vs. 0.3 µM ABA:Col-0	-6	-14.22 to 2.220	No	ns	0.5434
	0.2 µM ABA:ERF58ox 2A vs. 0.3 µM ABA:erf55-1 erf58-2	-84.67	-92.89 to -76.45	Yes	****	<0.0001
	0.2 µM ABA:ERF58ox 2A vs. 0.3 µM ABA:ERF58ox 21C	0	-8.220 to 8.220	No	ns	>0.9999
	0.2 µM ABA:ERF58ox 2A vs. 0.3 µM ABA:ERF58ox 2A	0	-8.220 to 8.220	No	ns	>0.9999
	0.2 µM ABA:ERF58ox 2A vs. 0.4 µM ABA:Col-0	0	-8.220 to 8.220	No	ns	>0.9999
	0.2 µM ABA:ERF58ox 2A vs. 0.4 µM ABA:erf55-1 erf58-2	-57.33	-65.55 to -49.11	Yes	****	<0.0001
	0.2 µM ABA:ERF58ox 2A vs. 0.4 µM ABA:ERF58ox 21C	0	-8.220 to 8.220	No	ns	>0.9999
	0.2 µM ABA:ERF58ox 2A vs. 0.4 µM ABA:ERF58ox 2A	0	-8.220 to 8.220	No	ns	>0.9999
	0.2 µM ABA:ERF58ox 2A vs. 0.5 µM ABA:Col-0	0	-8.220 to 8.220	No	ns	>0.9999
	0.2 µM ABA:ERF58ox 2A vs. 0.5 µM ABA:erf55-1 erf58-2	-15	-23.22 to -6.780	Yes	****	<0.0001
	0.2 µM ABA:ERF58ox 2A vs. 0.5 µM ABA:ERF58ox 21C	0	-8.220 to 8.220	No	ns	>0.9999
	0.2 µM ABA:ERF58ox 2A vs. 0.5 µM ABA:ERF58ox 2A	0	-8.220 to 8.220	No	ns	>0.9999
	0.2 µM ABA:ERF58ox 2A vs. 1 µM ABA:Col-0	0	-8.220 to 8.220	No	ns	>0.9999
	0.2 µM ABA:ERF58ox 2A vs. 1 µM ABA:erf55-1 erf58-2	0	-8.220 to 8.220	No	ns	>0.9999
	0.2 µM ABA:ERF58ox 2A vs. 1 µM ABA:ERF58ox 21C	0	-8.220 to 8.220	No	ns	>0.9999
	0.2 µM ABA:ERF58ox 2A vs. 1 µM ABA:ERF58ox 2A	0	-8.220 to 8.220	No	ns	>0.9999
	0.25 µM ABA:Col-0 vs. 0.25 µM ABA:erf55-1 erf58-2	-79.33	-87.55 to -71.11	Yes	****	<0.0001
	0.25 µM ABA:Col-0 vs. 0.25 µM ABA:ERF58ox 21C	20.67	12.45 to 28.89	Yes	****	<0.0001
	0.25 µM ABA:Col-0 vs. 0.25 µM ABA:ERF58ox 2A	20.67	12.45 to 28.89	Yes	****	<0.0001
	0.25 µM ABA:Col-0 vs. 0.3 µM ABA:Col-0	14.67	6.447 to 22.89	Yes	****	<0.0001
	0.25 µM ABA:Col-0 vs. 0.3 µM ABA:erf55-1 erf58-2	-64	-72.22 to -55.78	Yes	****	<0.0001
	0.25 µM ABA:Col-0 vs. 0.3 µM ABA:ERF58ox 21C	20.67	12.45 to 28.89	Yes	****	<0.0001
	0.25 µM ABA:Col-0 vs. 0.3 µM ABA:ERF58ox 2A	20.67	12.45 to 28.89	Yes	****	<0.0001
	0.25 µM ABA:Col-0 vs. 0.4 µM ABA:Col-0	20.67	12.45 to 28.89	Yes	****	<0.0001
	0.25 µM ABA:Col-0 vs. 0.4 µM ABA:erf55-1 erf58-2	-36.67	-44.89 to -28.45	Yes	****	<0.0001
	0.25 µM ABA:Col-0 vs. 0.4 µM ABA:ERF58ox 21C	20.67	12.45 to 28.89	Yes	****	<0.0001
	0.25 µM ABA:Col-0 vs. 0.4 µM ABA:ERF58ox 2A	20.67	12.45 to 28.89	Yes	****	<0.0001
	0.25 µM ABA:Col-0 vs. 0.5 µM ABA:Col-0	20.67	12.45 to 28.89	Yes	****	<0.0001
	0.25 µM ABA:Col-0 vs. 0.5 µM ABA:erf55-1 erf58-2	5.667	-2.553 to 13.89	No	ns	0.6649
	0.25 µM ABA:Col-0 vs. 0.5 µM ABA:ERF58ox 21C	20.67	12.45 to 28.89	Yes	****	<0.0001
	0.25 µM ABA:Col-0 vs. 0.5 µM ABA:ERF58ox 2A	20.67	12.45 to 28.89	Yes	****	<0.0001
	0.25 µM ABA:Col-0 vs. 1 µM ABA:Col-0	20.67	12.45 to 28.89	Yes	****	<0.0001
	0.25 µM ABA:Col-0 vs. 1 µM ABA:erf55-1 erf58-2	20.67	12.45 to 28.89	Yes	****	<0.0001
	0.25 µM ABA:Col-0 vs. 1 µM ABA:ERF58ox 21C	20.67	12.45 to 28.89	Yes	****	<0.0001
	0.25 µM ABA:Col-0 vs. 1 µM ABA:ERF58ox 2A	20.67	12.45 to 28.89	Yes	****	<0.0001
	0.25 µM ABA:erf55-1 erf58-2 vs. 0.25 µM ABA:ERF58ox 21C	100	91.78 to 108.2	Yes	****	<0.0001
	0.25 µM ABA:erf55-1 erf58-2 vs. 0.25 µM ABA:ERF58ox 2A	100	91.78 to 108.2	Yes	****	<0.0001
	0.25 µM ABA:erf55-1 erf58-2 vs. 0.3 µM ABA:Col-0	94	85.78 to 102.2	Yes	****	<0.0001
	0.25 µM ABA:erf55-1 erf58-2 vs. 0.3 µM ABA:erf55-1 erf58-2	15.33	7.114 to 23.55	Yes	****	<0.0001
	0.25 µM ABA:erf55-1 erf58-2 vs. 0.3 µM ABA:ERF58ox 21C	100	91.78 to 108.2	Yes	****	<0.0001
	0.25 µM ABA:erf55-1 erf58-2 vs. 0.3 µM ABA:ERF58ox 2A	100	91.78 to 108.2	Yes	****	<0.0001
	0.25 µM ABA:erf55-1 erf58-2 vs. 0.4 µM ABA:Col-0	100	91.78 to 108.2	Yes	****	<0.0001
	0.25 µM ABA:erf55-1 erf58-2 vs. 0.4 µM ABA:erf55-1 erf58-2	42.67	34.45 to 50.89	Yes	****	<0.0001
	0.25 µM ABA:erf55-1 erf58-2 vs. 0.4 µM ABA:ERF58ox 21C	100	91.78 to 108.2	Yes	****	<0.0001
	0.25 µM ABA:erf55-1 erf58-2 vs. 0.4 µM ABA:ERF58ox 2A	100	91.78 to 108.2	Yes	****	<0.0001
	0.25 µM ABA:erf55-1 erf58-2 vs. 0.5 µM ABA:Col-0	100	91.78 to 108.2	Yes	****	<0.0001
	0.25 µM ABA:erf55-1 erf58-2 vs. 0.5 µM ABA:erf55-1 erf58-2	85	76.78 to 93.22	Yes	****	<0.0001
	0.25 µM ABA:erf55-1 erf58-2 vs. 0.5 µM ABA:ERF58ox 21C	100	91.78 to 108.2	Yes	****	<0.0001
	0.25 µM ABA:erf55-1 erf58-2 vs. 0.5 µM ABA:ERF58ox 2A	100	91.78 to 108.2	Yes	****	<0.0001
	0.25 µM ABA:erf55-1 erf58-2 vs. 1 µM ABA:Col-0	100	91.78 to 108.2	Yes	****	<0.0001
	0.25 µM ABA:erf55-1 erf58-2 vs. 1 µM ABA:erf55-1 erf58-2	100	91.78 to 108.2	Yes	****	<0.0001
	0.25 µM ABA:erf55-1 erf58-2 vs. 1 µM ABA:ERF58ox 21C	100	91.78 to 108.2	Yes	****	<0.0001
	0.25 µM ABA:erf55-1 erf58-2 vs. 1 µM ABA:ERF58ox 2A	100	91.78 to 108.2	Yes	****	<0.0001
	0.25 µM ABA:ERF58ox 21C vs. 0.25 µM ABA:ERF58ox 2A	0	-8.220 to 8.220	No	ns	>0.9999
	0.25 µM ABA:ERF58ox 21C vs. 0.3 µM ABA:Col-0	-6	-14.22 to 2.220	No	ns	0.5434
	0.25 µM ABA:ERF58ox 21C vs. 0.3 µM ABA:erf55-1 erf58-2	-84.67	-92.89 to -76.45	Yes	****	<0.0001
	0.25 µM ABA:ERF58ox 21C vs. 0.3 µM ABA:ERF58ox 21C	0	-8.220 to 8.220	No	ns	>0.9999
	0.25 µM ABA:ERF58ox 21C vs. 0.3 µM ABA:ERF58ox 2A	0	-8.220 to 8.220	No	ns	>0.9999
	0.25 µM ABA:ERF58ox 21C vs. 0.4 µM ABA:Col-0	0	-8.220 to 8.220	No	ns	>0.9999
	0.25 µM ABA:ERF58ox 21C vs. 0.4 µM ABA:erf55-1 erf58-2	-57.33	-65.55 to -49.11	Yes	****	<0.0001
	0.25 µM ABA:ERF58ox 21C vs. 0.4 µM ABA:ERF58ox 21C	0	-8.220 to 8.220	No	ns	>0.9999
	0.25 µM ABA:ERF58ox 21C vs. 0.4 µM ABA:ERF58ox 2A	0	-8.220 to 8.220	No	ns	>0.9999
	0.25 µM ABA:ERF58ox 21C vs. 0.5 µM ABA:Col-0	0	-8.220 to 8.220	No	ns	>0.9999
	0.25 µM ABA:ERF58ox 21C vs. 0.5 µM ABA:erf55-1 erf58-2	-15	-23.22 to -6.780	Yes	****	<0.0001
	0.25 µM ABA:ERF58ox 21C vs. 0.5 µM ABA:ERF58ox 21C	0	-8.220 to 8.220	No	ns	>0.9999
	0.25 µM ABA:ERF58ox 21C vs. 0.5 µM ABA:ERF58ox 2A	0	-8.220 to 8.220	No	ns	>0.9999
	0.25 µM ABA:ERF58ox 21C vs. 1 µM ABA:Col-0	0	-8.220 to 8.220	No	ns	>0.9999
	0.25 µM ABA:ERF58ox 21C vs. 1 µM ABA:erf55-1 erf58-2	0	-8.220 to 8.220	No	ns	>0.9999
	0.25 µM ABA:ERF58ox 21C vs. 1 µM ABA:ERF58ox 21C	0	-8.220 to 8.220	No	ns	>0.9999
	0.25 µM ABA:ERF58ox 21C vs. 1 µM ABA:ERF58ox 2A	0	-8.220 to 8.220	No	ns	>0.9999
	0.25 µM ABA:ERF58ox 2A vs. 0.3 µM ABA:Col-0	-6	-14.22 to 2.220	No	ns	0.5434
	0.25 µM ABA:ERF58ox 2A vs. 0.3 µM ABA:erf55-1 erf58-2	-84.67	-92.89 to -76.45	Yes	****	<0.0001
	0.25 µM ABA:ERF58ox 2A vs. 0.3 µM ABA:ERF58ox 21C	0	-8.220 to 8.220	No	ns	>0.9999
	0.25 µM ABA:ERF58ox 2A vs. 0.3 µM ABA:ERF58ox 2A	0	-8.220 to 8.220	No	ns	>0.9999
	0.25 µM ABA:ERF58ox 2A vs. 0.4 µM ABA:Col-0	0	-8.220 to 8.220	No	ns	>0.9999
	0.25 µM ABA:ERF58ox 2A vs. 0.4 µM ABA:erf55-1 erf58-2	-57.33	-65.55 to -49.11	Yes	****	<0.0001
	0.25 µM ABA:ERF58ox 2A vs. 0.4 µM ABA:ERF58ox 21C	0	-8.220 to 8.220	No	ns	>0.9999
	0.25 µM ABA:ERF58ox 2A vs. 0.4 µM ABA:ERF58ox 2A	0	-8.220 to 8.220	No	ns	>0.9999
	0.25 µM ABA:ERF58ox 2A vs. 0.5 µM ABA:Col-0	0	-8.220 to 8.220	No	ns	>0.9999
	0.25 µM ABA:ERF58ox 2A vs. 0.5 µM ABA:erf55-1 erf58-2	-15	-23.22 to -6.780	Yes	****	<0.0001
	0.25 µM ABA:ERF58ox 2A vs. 0.5 µM ABA:ERF58ox 21C	0	-8.220 to 8.220	No	ns	>0.9999
	0.25 µM ABA:ERF58ox 2A vs. 0.5 µM ABA:ERF58ox 2A	0	-8.220 to 8.220	No	ns	>0.9999
	0.25 µM ABA:ERF58ox 2A vs. 1 µM ABA:Col-0	0	-8.220 to 8.220	No	ns	>0.9999
	0.25 µM ABA:ERF58ox 2A vs. 1 µM ABA:erf55-1 erf58-2	0	-8.220 to 8.220	No	ns	>0.9999
	0.25 µM ABA:ERF58ox 2A vs. 1 µM ABA:ERF58ox 21C	0	-8.220 to 8.220	No	ns	>0.9999
	0.25 µM ABA:ERF58ox 2A vs. 1 µM ABA:ERF58ox 2A	0	-8.220 to 8.220	No	ns	>0.9999
	0.3 µM ABA:Col-0 vs. 0.3 µM ABA:erf55-1 erf58-2	-78.67	-86.89 to -70.45	Yes	****	<0.0001
	0.3 µM ABA:Col-0 vs. 0.3 µM ABA:ERF58ox 21C	6	-2.220 to 14.22	No	ns	0.5434
	0.3 µM ABA:Col-0 vs. 0.3 µM ABA:ERF58ox 2A	6	-2.220 to 14.22	No	ns	0.5434
	0.3 µM ABA:Col-0 vs. 0.4 µM ABA:Col-0	6	-2.220 to 14.22	No	ns	0.5434
	0.3 µM ABA:Col-0 vs. 0.4 µM ABA:erf55-1 erf58-2	-51.33	-59.55 to -43.11	Yes	****	<0.0001
	0.3 µM ABA:Col-0 vs. 0.4 µM ABA:ERF58ox 21C	6	-2.220 to 14.22	No	ns	0.5434
	0.3 µM ABA:Col-0 vs. 0.4 µM ABA:ERF58ox 2A	6	-2.220 to 14.22	No	ns	0.5434
	0.3 µM ABA:Col-0 vs. 0.5 µM ABA:Col-0	6	-2.220 to 14.22	No	ns	0.5434
	0.3 µM ABA:Col-0 vs. 0.5 µM ABA:erf55-1 erf58-2	-9	-17.22 to -0.7805	Yes	*	0.0156
	0.3 µM ABA:Col-0 vs. 0.5 µM ABA:ERF58ox 21C	6	-2.220 to 14.22	No	ns	0.5434
	0.3 µM ABA:Col-0 vs. 0.5 µM ABA:ERF58ox 2A	6	-2.220 to 14.22	No	ns	0.5434
	0.3 µM ABA:Col-0 vs. 1 µM ABA:Col-0	6	-2.220 to 14.22	No	ns	0.5434
	0.3 µM ABA:Col-0 vs. 1 µM ABA:erf55-1 erf58-2	6	-2.220 to 14.22	No	ns	0.5434
	0.3 µM ABA:Col-0 vs. 1 µM ABA:ERF58ox 21C	6	-2.220 to 14.22	No	ns	0.5434
	0.3 µM ABA:Col-0 vs. 1 µM ABA:ERF58ox 2A	6	-2.220 to 14.22	No	ns	0.5434
	0.3 µM ABA:erf55-1 erf58-2 vs. 0.3 µM ABA:ERF58ox 21C	84.67	76.45 to 92.89	Yes	****	<0.0001
	0.3 µM ABA:erf55-1 erf58-2 vs. 0.3 µM ABA:ERF58ox 2A	84.67	76.45 to 92.89	Yes	****	<0.0001
	0.3 µM ABA:erf55-1 erf58-2 vs. 0.4 µM ABA:Col-0	84.67	76.45 to 92.89	Yes	****	<0.0001
	0.3 µM ABA:erf55-1 erf58-2 vs. 0.4 µM ABA:erf55-1 erf58-2	27.33	19.11 to 35.55	Yes	****	<0.0001
	0.3 µM ABA:erf55-1 erf58-2 vs. 0.4 µM ABA:ERF58ox 21C	84.67	76.45 to 92.89	Yes	****	<0.0001
	0.3 µM ABA:erf55-1 erf58-2 vs. 0.4 µM ABA:ERF58ox 2A	84.67	76.45 to 92.89	Yes	****	<0.0001
	0.3 µM ABA:erf55-1 erf58-2 vs. 0.5 µM ABA:Col-0	84.67	76.45 to 92.89	Yes	****	<0.0001
	0.3 µM ABA:erf55-1 erf58-2 vs. 0.5 µM ABA:erf55-1 erf58-2	69.67	61.45 to 77.89	Yes	****	<0.0001
	0.3 µM ABA:erf55-1 erf58-2 vs. 0.5 µM ABA:ERF58ox 21C	84.67	76.45 to 92.89	Yes	****	<0.0001
	0.3 µM ABA:erf55-1 erf58-2 vs. 0.5 µM ABA:ERF58ox 2A	84.67	76.45 to 92.89	Yes	****	<0.0001
	0.3 µM ABA:erf55-1 erf58-2 vs. 1 µM ABA:Col-0	84.67	76.45 to 92.89	Yes	****	<0.0001
	0.3 µM ABA:erf55-1 erf58-2 vs. 1 µM ABA:erf55-1 erf58-2	84.67	76.45 to 92.89	Yes	****	<0.0001
	0.3 µM ABA:erf55-1 erf58-2 vs. 1 µM ABA:ERF58ox 21C	84.67	76.45 to 92.89	Yes	****	<0.0001
	0.3 µM ABA:erf55-1 erf58-2 vs. 1 µM ABA:ERF58ox 2A	84.67	76.45 to 92.89	Yes	****	<0.0001
	0.3 µM ABA:ERF58ox 21C vs. 0.3 µM ABA:ERF58ox 2A	0	-8.220 to 8.220	No	ns	>0.9999
	0.3 µM ABA:ERF58ox 21C vs. 0.4 µM ABA:Col-0	0	-8.220 to 8.220	No	ns	>0.9999
	0.3 µM ABA:ERF58ox 21C vs. 0.4 µM ABA:erf55-1 erf58-2	-57.33	-65.55 to -49.11	Yes	****	<0.0001
	0.3 µM ABA:ERF58ox 21C vs. 0.4 µM ABA:ERF58ox 21C	0	-8.220 to 8.220	No	ns	>0.9999
	0.3 µM ABA:ERF58ox 21C vs. 0.4 µM ABA:ERF58ox 2A	0	-8.220 to 8.220	No	ns	>0.9999
	0.3 µM ABA:ERF58ox 21C vs. 0.5 µM ABA:Col-0	0	-8.220 to 8.220	No	ns	>0.9999
	0.3 µM ABA:ERF58ox 21C vs. 0.5 µM ABA:erf55-1 erf58-2	-15	-23.22 to -6.780	Yes	****	<0.0001
	0.3 µM ABA:ERF58ox 21C vs. 0.5 µM ABA:ERF58ox 21C	0	-8.220 to 8.220	No	ns	>0.9999
	0.3 µM ABA:ERF58ox 21C vs. 0.5 µM ABA:ERF58ox 2A	0	-8.220 to 8.220	No	ns	>0.9999
	0.3 µM ABA:ERF58ox 21C vs. 1 µM ABA:Col-0	0	-8.220 to 8.220	No	ns	>0.9999
	0.3 µM ABA:ERF58ox 21C vs. 1 µM ABA:erf55-1 erf58-2	0	-8.220 to 8.220	No	ns	>0.9999
	0.3 µM ABA:ERF58ox 21C vs. 1 µM ABA:ERF58ox 21C	0	-8.220 to 8.220	No	ns	>0.9999
	0.3 µM ABA:ERF58ox 21C vs. 1 µM ABA:ERF58ox 2A	0	-8.220 to 8.220	No	ns	>0.9999
	0.3 µM ABA:ERF58ox 2A vs. 0.4 µM ABA:Col-0	0	-8.220 to 8.220	No	ns	>0.9999
	0.3 µM ABA:ERF58ox 2A vs. 0.4 µM ABA:erf55-1 erf58-2	-57.33	-65.55 to -49.11	Yes	****	<0.0001
	0.3 µM ABA:ERF58ox 2A vs. 0.4 µM ABA:ERF58ox 21C	0	-8.220 to 8.220	No	ns	>0.9999
	0.3 µM ABA:ERF58ox 2A vs. 0.4 µM ABA:ERF58ox 2A	0	-8.220 to 8.220	No	ns	>0.9999
	0.3 µM ABA:ERF58ox 2A vs. 0.5 µM ABA:Col-0	0	-8.220 to 8.220	No	ns	>0.9999
	0.3 µM ABA:ERF58ox 2A vs. 0.5 µM ABA:erf55-1 erf58-2	-15	-23.22 to -6.780	Yes	****	<0.0001
	0.3 µM ABA:ERF58ox 2A vs. 0.5 µM ABA:ERF58ox 21C	0	-8.220 to 8.220	No	ns	>0.9999
	0.3 µM ABA:ERF58ox 2A vs. 0.5 µM ABA:ERF58ox 2A	0	-8.220 to 8.220	No	ns	>0.9999
	0.3 µM ABA:ERF58ox 2A vs. 1 µM ABA:Col-0	0	-8.220 to 8.220	No	ns	>0.9999
	0.3 µM ABA:ERF58ox 2A vs. 1 µM ABA:erf55-1 erf58-2	0	-8.220 to 8.220	No	ns	>0.9999
	0.3 µM ABA:ERF58ox 2A vs. 1 µM ABA:ERF58ox 21C	0	-8.220 to 8.220	No	ns	>0.9999
	0.3 µM ABA:ERF58ox 2A vs. 1 µM ABA:ERF58ox 2A	0	-8.220 to 8.220	No	ns	>0.9999
	0.4 µM ABA:Col-0 vs. 0.4 µM ABA:erf55-1 erf58-2	-57.33	-65.55 to -49.11	Yes	****	<0.0001
	0.4 µM ABA:Col-0 vs. 0.4 µM ABA:ERF58ox 21C	0	-8.220 to 8.220	No	ns	>0.9999
	0.4 µM ABA:Col-0 vs. 0.4 µM ABA:ERF58ox 2A	0	-8.220 to 8.220	No	ns	>0.9999
	0.4 µM ABA:Col-0 vs. 0.5 µM ABA:Col-0	0	-8.220 to 8.220	No	ns	>0.9999
	0.4 µM ABA:Col-0 vs. 0.5 µM ABA:erf55-1 erf58-2	-15	-23.22 to -6.780	Yes	****	<0.0001
	0.4 µM ABA:Col-0 vs. 0.5 µM ABA:ERF58ox 21C	0	-8.220 to 8.220	No	ns	>0.9999
	0.4 µM ABA:Col-0 vs. 0.5 µM ABA:ERF58ox 2A	0	-8.220 to 8.220	No	ns	>0.9999
	0.4 µM ABA:Col-0 vs. 1 µM ABA:Col-0	0	-8.220 to 8.220	No	ns	>0.9999
	0.4 µM ABA:Col-0 vs. 1 µM ABA:erf55-1 erf58-2	0	-8.220 to 8.220	No	ns	>0.9999
	0.4 µM ABA:Col-0 vs. 1 µM ABA:ERF58ox 21C	0	-8.220 to 8.220	No	ns	>0.9999
	0.4 µM ABA:Col-0 vs. 1 µM ABA:ERF58ox 2A	0	-8.220 to 8.220	No	ns	>0.9999
	0.4 µM ABA:erf55-1 erf58-2 vs. 0.4 µM ABA:ERF58ox 21C	57.33	49.11 to 65.55	Yes	****	<0.0001
	0.4 µM ABA:erf55-1 erf58-2 vs. 0.4 µM ABA:ERF58ox 2A	57.33	49.11 to 65.55	Yes	****	<0.0001
	0.4 µM ABA:erf55-1 erf58-2 vs. 0.5 µM ABA:Col-0	57.33	49.11 to 65.55	Yes	****	<0.0001
	0.4 µM ABA:erf55-1 erf58-2 vs. 0.5 µM ABA:erf55-1 erf58-2	42.33	34.11 to 50.55	Yes	****	<0.0001
	0.4 µM ABA:erf55-1 erf58-2 vs. 0.5 µM ABA:ERF58ox 21C	57.33	49.11 to 65.55	Yes	****	<0.0001
	0.4 µM ABA:erf55-1 erf58-2 vs. 0.5 µM ABA:ERF58ox 2A	57.33	49.11 to 65.55	Yes	****	<0.0001
	0.4 µM ABA:erf55-1 erf58-2 vs. 1 µM ABA:Col-0	57.33	49.11 to 65.55	Yes	****	<0.0001
	0.4 µM ABA:erf55-1 erf58-2 vs. 1 µM ABA:erf55-1 erf58-2	57.33	49.11 to 65.55	Yes	****	<0.0001
	0.4 µM ABA:erf55-1 erf58-2 vs. 1 µM ABA:ERF58ox 21C	57.33	49.11 to 65.55	Yes	****	<0.0001
	0.4 µM ABA:erf55-1 erf58-2 vs. 1 µM ABA:ERF58ox 2A	57.33	49.11 to 65.55	Yes	****	<0.0001
	0.4 µM ABA:ERF58ox 21C vs. 0.4 µM ABA:ERF58ox 2A	0	-8.220 to 8.220	No	ns	>0.9999
	0.4 µM ABA:ERF58ox 21C vs. 0.5 µM ABA:Col-0	0	-8.220 to 8.220	No	ns	>0.9999
	0.4 µM ABA:ERF58ox 21C vs. 0.5 µM ABA:erf55-1 erf58-2	-15	-23.22 to -6.780	Yes	****	<0.0001
	0.4 µM ABA:ERF58ox 21C vs. 0.5 µM ABA:ERF58ox 21C	0	-8.220 to 8.220	No	ns	>0.9999
	0.4 µM ABA:ERF58ox 21C vs. 0.5 µM ABA:ERF58ox 2A	0	-8.220 to 8.220	No	ns	>0.9999
	0.4 µM ABA:ERF58ox 21C vs. 1 µM ABA:Col-0	0	-8.220 to 8.220	No	ns	>0.9999
	0.4 µM ABA:ERF58ox 21C vs. 1 µM ABA:erf55-1 erf58-2	0	-8.220 to 8.220	No	ns	>0.9999
	0.4 µM ABA:ERF58ox 21C vs. 1 µM ABA:ERF58ox 21C	0	-8.220 to 8.220	No	ns	>0.9999
	0.4 µM ABA:ERF58ox 21C vs. 1 µM ABA:ERF58ox 2A	0	-8.220 to 8.220	No	ns	>0.9999
	0.4 µM ABA:ERF58ox 2A vs. 0.5 µM ABA:Col-0	0	-8.220 to 8.220	No	ns	>0.9999
	0.4 µM ABA:ERF58ox 2A vs. 0.5 µM ABA:erf55-1 erf58-2	-15	-23.22 to -6.780	Yes	****	<0.0001
	0.4 µM ABA:ERF58ox 2A vs. 0.5 µM ABA:ERF58ox 21C	0	-8.220 to 8.220	No	ns	>0.9999
	0.4 µM ABA:ERF58ox 2A vs. 0.5 µM ABA:ERF58ox 2A	0	-8.220 to 8.220	No	ns	>0.9999
	0.4 µM ABA:ERF58ox 2A vs. 1 µM ABA:Col-0	0	-8.220 to 8.220	No	ns	>0.9999
	0.4 µM ABA:ERF58ox 2A vs. 1 µM ABA:erf55-1 erf58-2	0	-8.220 to 8.220	No	ns	>0.9999
	0.4 µM ABA:ERF58ox 2A vs. 1 µM ABA:ERF58ox 21C	0	-8.220 to 8.220	No	ns	>0.9999
	0.4 µM ABA:ERF58ox 2A vs. 1 µM ABA:ERF58ox 2A	0	-8.220 to 8.220	No	ns	>0.9999
	0.5 µM ABA:Col-0 vs. 0.5 µM ABA:erf55-1 erf58-2	-15	-23.22 to -6.780	Yes	****	<0.0001
	0.5 µM ABA:Col-0 vs. 0.5 µM ABA:ERF58ox 21C	0	-8.220 to 8.220	No	ns	>0.9999
	0.5 µM ABA:Col-0 vs. 0.5 µM ABA:ERF58ox 2A	0	-8.220 to 8.220	No	ns	>0.9999
	0.5 µM ABA:Col-0 vs. 1 µM ABA:Col-0	0	-8.220 to 8.220	No	ns	>0.9999
	0.5 µM ABA:Col-0 vs. 1 µM ABA:erf55-1 erf58-2	0	-8.220 to 8.220	No	ns	>0.9999
	0.5 µM ABA:Col-0 vs. 1 µM ABA:ERF58ox 21C	0	-8.220 to 8.220	No	ns	>0.9999
	0.5 µM ABA:Col-0 vs. 1 µM ABA:ERF58ox 2A	0	-8.220 to 8.220	No	ns	>0.9999
	0.5 µM ABA:erf55-1 erf58-2 vs. 0.5 µM ABA:ERF58ox 21C	15	6.780 to 23.22	Yes	****	<0.0001
	0.5 µM ABA:erf55-1 erf58-2 vs. 0.5 µM ABA:ERF58ox 2A	15	6.780 to 23.22	Yes	****	<0.0001
	0.5 µM ABA:erf55-1 erf58-2 vs. 1 µM ABA:Col-0	15	6.780 to 23.22	Yes	****	<0.0001
	0.5 µM ABA:erf55-1 erf58-2 vs. 1 µM ABA:erf55-1 erf58-2	15	6.780 to 23.22	Yes	****	<0.0001
	0.5 µM ABA:erf55-1 erf58-2 vs. 1 µM ABA:ERF58ox 21C	15	6.780 to 23.22	Yes	****	<0.0001
	0.5 µM ABA:erf55-1 erf58-2 vs. 1 µM ABA:ERF58ox 2A	15	6.780 to 23.22	Yes	****	<0.0001
	0.5 µM ABA:ERF58ox 21C vs. 0.5 µM ABA:ERF58ox 2A	0	-8.220 to 8.220	No	ns	>0.9999
	0.5 µM ABA:ERF58ox 21C vs. 1 µM ABA:Col-0	0	-8.220 to 8.220	No	ns	>0.9999
	0.5 µM ABA:ERF58ox 21C vs. 1 µM ABA:erf55-1 erf58-2	0	-8.220 to 8.220	No	ns	>0.9999
	0.5 µM ABA:ERF58ox 21C vs. 1 µM ABA:ERF58ox 21C	0	-8.220 to 8.220	No	ns	>0.9999
	0.5 µM ABA:ERF58ox 21C vs. 1 µM ABA:ERF58ox 2A	0	-8.220 to 8.220	No	ns	>0.9999
	0.5 µM ABA:ERF58ox 2A vs. 1 µM ABA:Col-0	0	-8.220 to 8.220	No	ns	>0.9999
	0.5 µM ABA:ERF58ox 2A vs. 1 µM ABA:erf55-1 erf58-2	0	-8.220 to 8.220	No	ns	>0.9999
	0.5 µM ABA:ERF58ox 2A vs. 1 µM ABA:ERF58ox 21C	0	-8.220 to 8.220	No	ns	>0.9999
	0.5 µM ABA:ERF58ox 2A vs. 1 µM ABA:ERF58ox 2A	0	-8.220 to 8.220	No	ns	>0.9999
	1 µM ABA:Col-0 vs. 1 µM ABA:erf55-1 erf58-2	0	-8.220 to 8.220	No	ns	>0.9999
	1 µM ABA:Col-0 vs. 1 µM ABA:ERF58ox 21C	0	-8.220 to 8.220	No	ns	>0.9999
	1 µM ABA:Col-0 vs. 1 µM ABA:ERF58ox 2A	0	-8.220 to 8.220	No	ns	>0.9999
	1 µM ABA:erf55-1 erf58-2 vs. 1 µM ABA:ERF58ox 21C	0	-8.220 to 8.220	No	ns	>0.9999
	1 µM ABA:erf55-1 erf58-2 vs. 1 µM ABA:ERF58ox 2A	0	-8.220 to 8.220	No	ns	>0.9999
	1 µM ABA:ERF58ox 21C vs. 1 µM ABA:ERF58ox 2A	0	-8.220 to 8.220	No	ns	>0.9999
b	qPCR
	Biological replicate 1	Ct value						normalized value		Biological replicate 1	Ct value						normalized value
		ACT7	ACT7	ACT7	ABA2	ABA2	ABA2	ABA2/ACT7			ACT7	ACT7	ACT7	ABA2	ABA2	ABA2	ABA2/ACT7
	Col-0 phyA-OFF	26.3958	26.5437	26.2065	31.0535	31.5906	31.416	1.01323		Col-0 phyB-OFF	25.1172	25.2445	25.3718	25.8862	26.0462	26	1.00138
	Col-0 phyA-ON	24.9625	24.8885	24.8603	30.2	30.5532	30.831	0.650067		Col-0 phyB-ON	25.8486	26.5078	25.8324	27.1501	27.0257	27.2236	0.822904
	erf55-1 erf58-2 phyA-OFF	26.7278	26.704	26.8479	33.065	32.3242	32.514	0.547877		erf55-1 erf58-2 phyB-OFF	25.6456	25.3942	25.5071	26.8143	26.8154	27.2586	0.61785
	erf55-1 erf58-2 phyA-ON	25.3616	24.2749	24	30.476	31	30.7159	0.500192		erf55-1 erf58-2 phyB-ON	23.5835	23.7108	23.8947	25.5508	25.4471	25.5988	0.477997
	Biological replicate 2	Ct value						normalized value		Biological replicate 2	Ct value						normalized value
		ACT7	ACT7	ACT7	ABA2	ABA2	ABA2	ABA2/ACT7			ACT7	ACT7	ACT7	ABA2	ABA2	ABA2	ABA2/ACT7
	Col-0 phyA-OFF	26.6163	26.5518	26.3589	31.4075	31.3622	31.3852	1.00268		Col-0 phyB-OFF	26.1534	26.1243	26.0952	27.1347	27	27.2702	1.00366
	Col-0 phyA-ON	24.6492	25	24.5299	30.1163	30.0343	30.1753	0.71551		Col-0 phyB-ON	26.631	26.8149	26.8513	28.3027	28.1946	28.3067	0.713815
	erf55-1 erf58-2 phyA-OFF	26.3499	26.3708	26.246	31.6669	32	31.6433	0.675536		erf55-1 erf58-2 phyB-OFF	26.525	26.5665	26.461	28.5249	28.2743	28.0279	0.600206
	erf55-1 erf58-2 phyA-ON	24.5586	24.6518	24.5217	30.8215	30.5059	30.3386	0.470303		erf55-1 erf58-2 phyB-ON	24.469	24.3821	24.3375	26.6939	26.1736	26.3599	0.502994
	Biological replicate 3	Ct value						normalized value		Biological replicate 3	Ct value						normalized value
		ACT7	ACT7	ACT7	ABA2	ABA2	ABA2	ABA2/ACT7			ACT7	ACT7	ACT7	ABA2	ABA2	ABA2	ABA2/ACT7
	Col-0 phyA-OFF	26.2288	26.2246	26.1678	29.1237	30.417	30.0308	1.07911		Col-0 phyB-OFF	23.4496	23.4139	23.3924	29.7566	29.4643	29.6214	1.0028
	Col-0 phyA-ON	24.9915	24.2957	24.5496	30.078	29.3117	29.558	0.382507		Col-0 phyB-ON	23.65	24	23.5031	30.2202	30.2334	30.0053	0.851256
	erf55-1 erf58-2 phyA-OFF	26.4365	26.3395	26.5423	30.7481	30.9832	30.8173	0.594303		erf55-1 erf58-2 phyB-OFF	24.968	24.8415	24.7794	31.6237	31.9279	32	0.585833
	erf55-1 erf58-2 phyA-ON	25.2207	25	24.8504	30	30.5357	30.6122	0.319725		erf55-1 erf58-2 phyB-ON	23.1466	23.036	23.6888	30.424	30.5101	31.0064	0.447998
	average	normalized value	S.D.							average	normalized value	S.D.
		ABA2/ACT7	ABA2/ACT7								ABA2/ACT7	ABA2/ACT7
	Col-0 phyA-OFF	1.03168	0.0414189							Col-0 phyB-OFF	1.00261	0.00115262
	Col-0 phyA-ON	0.582695	0.176428							Col-0 phyB-ON	0.795992	0.072565
	erf55-1 erf58-2 phyA-OFF	0.605905	0.0646155							erf55-1 erf58-2 phyB-OFF	0.601296	0.0160362
	erf55-1 erf58-2 phyA-ON	0.430073	0.0967261							erf55-1 erf58-2 phyB-ON	0.47633	0.0275358
	Figure 5b_phyA-ON/OFF_Statistical analysis								Figure 5b_phyB-ON/OFF_Statistical analysis
	Two-way ANOVA	Ordinary							Two-way ANOVA	Ordinary
	Alpha	0.05							Alpha	0.05
	Source of Variation	% of total variation	P value	P value summary	Significant?				Source of Variation	% of total variation	P value	P value summary	Significant?
	Interaction	8.081	0.0593	ns	No				Interaction	1.022	0.1121	ns	No
	Row Factor	36.24	0.0016	**	Yes				Row Factor	79.58	<0.0001	****	Yes
	Column Factor	42.29	0.001	**	Yes				Column Factor	16.83	<0.0001	****	Yes
	ANOVA table	SS	DF	MS	F (DFn, DFd)	P value			ANOVA table	SS	DF	MS	F (DFn, DFd)	P value
	Interaction	0.05595	1	0.05595	F (1, 8) = 4.826	P=0.0593			Interaction	0.005006	1	0.005006	F (1, 8) = 3.186	P=0.1121
	Row Factor	0.2509	1	0.2509	F (1, 8) = 21.64	P=0.0016			Row Factor	0.3899	1	0.3899	F (1, 8) = 248.1	P<0.0001
	Column Factor	0.2928	1	0.2928	F (1, 8) = 25.25	P=0.0010			Column Factor	0.08245	1	0.08245	F (1, 8) = 52.47	P<0.0001
	Residual	0.09275	8	0.01159					Residual	0.01257	8	0.001571
	Difference between column means								Difference between column means
	Mean of phyA-OFF	0.8188							Mean of phyB-OFF	0.802
	Mean of phyA-ON	0.5064							Mean of phyB-ON	0.6362
	Difference between means	0.3124							Difference between means	0.1658
	SE of difference	0.06217							SE of difference	0.02289
	95% CI of difference	0.1690 to 0.4558							95% CI of difference	0.1130 to 0.2186
	Difference between row means								Difference between row means
	Mean of Col-0	0.8072							Mean of Col-0	0.8993
	Mean of erf55-1 erf58-2	0.518							Mean of erf55-1 erf58-2	0.5388
	Difference between means	0.2892							Difference between means	0.3605
	SE of difference	0.06217							SE of difference	0.02289
	95% CI of difference	0.1458 to 0.4326							95% CI of difference	0.3077 to 0.4133
	Interaction CI								Interaction CI
	Mean diff, A1 - B1	0.449							Mean diff, A1 - B1	0.2066
	Mean diff, A2 - B2	0.1758							Mean diff, A2 - B2	0.1249
	(A1 -B1) - (A2 - B2)	0.2731							(A1 -B1) - (A2 - B2)	0.0817
	95% CI of difference	-0.01358 to 0.5598							95% CI of difference	-0.02386 to 0.1873
	(B1 - A1) - (B2 - A2)	-0.2731							(B1 - A1) - (B2 - A2)	-0.0817
	95% CI of difference	-0.5598 to 0.01358							95% CI of difference	-0.1873 to 0.02386
	Tukey's multiple comparisons test	Mean Diff.	95.00% CI of diff.	Below threshold?	Summary	Adjusted P Value			Tukey's multiple comparisons test	Mean Diff.	95.00% CI of diff.	Below threshold?	Summary	Adjusted P Value
	Col-0:phyA-OFF vs. Col-0:phyA-ON	0.449	0.1674 to 0.7305	Yes	**	0.0041			Col-0:phyB-OFF vs. Col-0:phyB-ON	0.2066	0.1030 to 0.3103	Yes	***	0.001
	Col-0:phyA-OFF vs. erf55-1 erf58-2:phyA-OFF	0.4258	0.1442 to 0.7073	Yes	**	0.0056			Col-0:phyB-OFF vs. erf55-1 erf58-2:phyB-OFF	0.4014	0.2977 to 0.5050	Yes	****	<0.0001
	Col-0:phyA-OFF vs. erf55-1 erf58-2:phyA-ON	0.6016	0.3201 to 0.8831	Yes	***	0.0006			Col-0:phyB-OFF vs. erf55-1 erf58-2:phyB-ON	0.5263	0.4226 to 0.6300	Yes	****	<0.0001
	Col-0:phyA-ON vs. erf55-1 erf58-2:phyA-OFF	-0.0232	-0.3047 to 0.2583	No	ns	0.9931			Col-0:phyB-ON vs. erf55-1 erf58-2:phyB-OFF	0.1947	0.09108 to 0.2984	Yes	**	0.0014
	Col-0:phyA-ON vs. erf55-1 erf58-2:phyA-ON	0.1526	-0.1289 to 0.4342	No	ns	0.367			Col-0:phyB-ON vs. erf55-1 erf58-2:phyB-ON	0.3197	0.2160 to 0.4233	Yes	****	<0.0001
	erf55-1 erf58-2:phyA-OFF vs. erf55-1 erf58-2:phyA-ON	0.1758	-0.1057 to 0.4574	No	ns	0.264			erf55-1 erf58-2:phyB-OFF vs. erf55-1 erf58-2:phyB-ON	0.1249	0.02128 to 0.2286	Yes	*	0.0201
c	Measurement of ABA content in imbibed seeds
		ng/g imbibed seeds				average
	Col-0	0.386518	Biological replicate 1				ng/g imbibed seeds	S.D.
	Col-0	0.3799	Biological replicate 2			Col-0	0.43572	0.091012
	Col-0	0.540742	Biological replicate 3			erf55-1 erf58-2	0.187657	0.0151498
	erf55-1 erf58-2	0.202926	Biological replicate 1			ERF58ox 21C	0.973723	0.210162
	erf55-1 erf58-2	0.172629	Biological replicate 2
	erf55-1 erf58-2	0.187416	Biological replicate 3
	ERF58ox 21C	0.955905	Biological replicate 1
	ERF58ox 21C	0.773038	Biological replicate 2
	ERF58ox 21C	1.19223	Biological replicate 3
	Figure 5c_Statistical analysis
	unpaired t test
	Column B	erf55-1 erf58-2		Column C	ERF58ox 21C			Column C	ERF58ox 21C
	vs.	vs.		vs.	vs.			vs.	vs.
	Column A	Col-0		Column A	Col-0			Column B	erf55-1 erf58-2
	Unpaired t test			Unpaired t test				Unpaired t test
	P value	0.0096		P value	0.0152			P value	0.003
	P value summary	**		P value summary	*			P value summary	**
	Significantly different (P < 0.05)?	Yes		Significantly different (P < 0.05)?	Yes			Significantly different (P < 0.05)?	Yes
	One- or two-tailed P value?	Two-tailed		One- or two-tailed P value?	Two-tailed			One- or two-tailed P value?	Two-tailed
	t, df	t=4.658, df=4		t, df	t=4.069, df=4			t, df	t=6.461, df=4
	How big is the difference?			How big is the difference?				How big is the difference?
	Mean of column A	0.4357		Mean of column A	0.4357			Mean of column B	0.1876
	Mean of column B	0.1876		Mean of column C	0.9737			Mean of column C	0.9737
	Difference between means (B - A) ± SEM	-0.2481 ± 0.05326		Difference between means (C - A) ± SEM	0.5380 ± 0.1322			Difference between means (C - B) ± SEM	0.7861 ± 0.1217
	95% confidence interval	-0.3959 to -0.1002		95% confidence interval	0.1709 to 0.9051			95% confidence interval	0.4483 to 1.124
	R squared (eta squared)	0.8443		R squared (eta squared)	0.8054			R squared (eta squared)	0.9126
	F test to compare variances			F test to compare variances				F test to compare variances
	F, DFn, Dfd	36.07, 2, 2		F, DFn, Dfd	5.335, 2, 2			F, DFn, Dfd	192.4, 2, 2
	P value	0.054		P value	0.3157			P value	0.0103
	P value summary	ns		P value summary	ns			P value summary	*
	Significantly different (P < 0.05)?	No		Significantly different (P < 0.05)?	No			Significantly different (P < 0.05)?	Yes
	Data analyzed			Data analyzed				Data analyzed
	Sample size, column A	3		Sample size, column A	3			Sample size, column B	3
	Sample size, column B	3		Sample size, column C	3			Sample size, column C	3
	Holm-Bonferroni adjustment for multiple testing effects
		P value	Holm Bonferroni
	erf55-1 erf58-2 vs. ERF58ox 21C	0.003	0.0166667
	Col-0 vs. erf55-1 erf58-2	0.0096	0.025
	Col-0 vs. ERF58ox 21C	0.0152	0.05
f
g	ChIP-qPCR
	Biological replicate 1	Ct value						normalized value		Biological replicate 1	Ct value
		input			chip						input			chip
		ACT7	ACT7	ACT7	ACT7	ACT7	ACT7	ACT7/ACT7			ACT7	ACT7	ACT7	ACT7	ACT7	ACT7	ACT7/ACT7
	YFP-HA phyB-ON	22.7358	22.3087	21.3485	32.8647	32.1384	32.4513	1		YFP-HA phyB-OFF	20.6299	21.968	21.6117	31.6862	31.2776	31.3708	1
		pABA2	pABA2	pABA2	pABA2	pABA2	pABA2	pABA2			pABA2	pABA2	pABA2	pABA2	pABA2	pABA2	pABA2
	YFP-HA phyB-ON	22.0413	23.1105	23.1376	32.8611	32.0923	32.8047	1.44484		YFP-HA phyB-OFF	21.2698	21.572	21.2117	31.334	30.2185	30.876	1.49832
		ACT7	ACT7	ACT7	ACT7	ACT7	ACT7	ACT7/ACT7			ACT7	ACT7	ACT7	ACT7	ACT7	ACT7	ACT7/ACT7
	YFP-HA phyB-ON-OFF	21.1504	22.0652	21.357	32.1548	32.1612	32.2143	1		YFP-HA phyB-OFF-ON	22.4999	22.0856	22.4204	32.252	31.1104	31.6812	1
		pABA2	pABA2	pABA2	pABA2	pABA2	pABA2	pABA2			pABA2	pABA2	pABA2	pABA2	pABA2	pABA2	pABA2
	YFP-HA phyB-ON-OFF	19.6194	21.2184	20.4189	30.2932	30.8555	30.7309	1.36132		YFP-HA phyB-OFF-ON	23.2605	22.9779	23.5432	31.446	31.7178	32.3068	1.72059
		ACT7	ACT7	ACT7	ACT7	ACT7	ACT7	ACT7/ACT7			ACT7	ACT7	ACT7	ACT7	ACT7	ACT7	ACT7/ACT7
	HA-YFP-ERF58 phyB-ON	21.989	21.2637	21.8741	31.2463	31.621	31.4336	1		HA-YFP-ERF58 phyB-OFF	21.8903	21.2053	21.5478	30.9549	31.1614	30.7991	1
		pABA2	pABA2	pABA2	pABA2	pABA2	pABA2	pABA2			pABA2	pABA2	pABA2	pABA2	pABA2	pABA2	pABA2
	HA-YFP-ERF58 phyB-ON	22.3644	22.6632	22.5368	30.7015	30.3737	30.7477	3.11363		HA-YFP-ERF58 phyB-OFF	22.6182	22.4363	22.837	29.5057	28.8231	28.9884	7.72089
		ACT7	ACT7	ACT7	ACT7	ACT7	ACT7	ACT7/ACT7			ACT7	ACT7	ACT7	ACT7	ACT7	ACT7	ACT7/ACT7
	HA-YFP-ERF58 phyB-ON-OFF	21.8268	20.3812	21.2533	30.8361	31.9044	31.3702	1		HA-YFP-ERF58 phyB-OFF-ON	21.467	21.6081	21.3259	31.4827	31.3509	31.7175	1
		pABA2	pABA2	pABA2	pABA2	pABA2	pABA2	pABA2			pABA2	pABA2	pABA2	pABA2	pABA2	pABA2	pABA2
	HA-YFP-ERF58 phyB-ON-OFF	21.9751	21.6938	21.131	28.3164	28.8667	28.7108	9.09521		HA-YFP-ERF58 phyB-OFF-ON	21.6281	21.231	21.8175	29.8077	29.8375	29.4449	3.76381
	Biological replicate 2	Ct value								Biological replicate 2	Ct value
		input			chip						input			chip
		ACT7	ACT7	ACT7	ACT7	ACT7	ACT7	ACT7/ACT7			ACT7	ACT7	ACT7	ACT7	ACT7	ACT7	ACT7/ACT7
	YFP-HA phyB-ON	22.9273	23.3461	23.7648	33.0476	33.4769	33.2622	1		YFP-HA phyB-OFF	23.1767	24.3692	23.7729	33.7107	33.7924	33.7602	1
		pABA2	pABA2	pABA2	pABA2	pABA2	pABA2	pABA2/ACT7			pABA2	pABA2	pABA2	pABA2	pABA2	pABA2	pABA2/ACT7
	YFP-HA phyB-ON	24.6965	24.6704	24.6834	33.7553	33.942	33.7301	1.72965		YFP-HA phyB-OFF	25.9848	25.8659	25.2399	35.1093	34.473	35.0671	1.73532
		ACT7	ACT7	ACT7	ACT7	ACT7	ACT7	ACT7/ACT7			ACT7	ACT7	ACT7	ACT7	ACT7	ACT7	ACT7/ACT7
	YFP-HA phyB-ON-OFF	24.7501	24.3487	24.5494	33.7337	33.7899	33.824	1		YFP-HA phyB-OFF-ON	24.9535	24.9535	23.7289	33.7933	33.9425	34.0721	1
		pABA2	pABA2	pABA2	pABA2	pABA2	pABA2	pABA2/ACT7			pABA2	pABA2	pABA2	pABA2	pABA2	pABA2	pABA2/ACT7
	YFP-HA phyB-ON-OFF	23.8943	22.5339	23.3545	31.7399	31.9226	31.6734	1.64191		YFP-HA phyB-OFF-ON	24.9149	24.0829	24.3472	33.3522	33.0767	33.6853	1.3828
		ACT7	ACT7	ACT7	ACT7	ACT7	ACT7	ACT7/ACT7			ACT7	ACT7	ACT7	ACT7	ACT7	ACT7	ACT7/ACT7
	HA-YFP-ERF58 phyB-ON	22.54	23.5211	23.0306	33.3142	32.2929	32.8035	1		HA-YFP-ERF58 phyB-OFF	23.1192	24.257	24.5485	33.6847	33.3388	33.6306	1
		pABA2	pABA2	pABA2	pABA2	pABA2	pABA2	pABA2/ACT7			pABA2	pABA2	pABA2	pABA2	pABA2	pABA2	pABA2/ACT7
	HA-YFP-ERF58 phyB-ON	25.0942	25.4285	25.0569	33.1649	32.5165	33.3418	3.88648		HA-YFP-ERF58 phyB-OFF	25.546	25.2396	25.3765	31.4451	31.8123	31.137	11.306
		ACT7	ACT7	ACT7	ACT7	ACT7	ACT7	ACT7/ACT7			ACT7	ACT7	ACT7	ACT7	ACT7	ACT7	ACT7/ACT7
	HA-YFP-ERF58 phyB-ON-OFF	21.5429	21.4826	22.0741	32.1423	31.5617	31.0945	1		HA-YFP-ERF58 phyB-OFF-ON	22.3652	22.5451	22.1853	32.0954	32.6357	32.4507	1
		pABA2	pABA2	pABA2	pABA2	pABA2	pABA2	pABA2/ACT7			pABA2	pABA2	pABA2	pABA2	pABA2	pABA2	pABA2/ACT7
	HA-YFP-ERF58 phyB-ON-OFF	23.7682	22.9223	22.4077	29.2314	29.3744	29.3161	12.3386		HA-YFP-ERF58 phyB-OFF-ON	24.9846	24.3303	24.8984	32.5542	33.2861	32.9823	3.54465
	Biological replicate 3	Ct value								Biological replicate 3	Ct value
		input			chip						input			chip
		ACT7	ACT7	ACT7	ACT7	ACT7	ACT7	ACT7/ACT7			ACT7	ACT7	ACT7	ACT7	ACT7	ACT7	ACT7/ACT7
	YFP-HA phyB-ON	24.3664	23.826	24.3273	34.9686	33.337	33.8888	1		YFP-HA phyB-OFF	25.2605	25.5623	25.4114	34.9354	34.8682	34.973	1
		pABA2	pABA2	pABA2	pABA2	pABA2	pABA2	pABA2/ACT7			pABA2	pABA2	pABA2	pABA2	pABA2	pABA2	pABA2/ACT7
	YFP-HA phyB-ON	24.9199	24.6947	24.3543	33.1865	33.7582	33.8393	1.93617		YFP-HA phyB-OFF	23.7069	24.0324	23.7724	33.3001	33.0659	33.0177	1.16752
		ACT7	ACT7	ACT7	ACT7	ACT7	ACT7	ACT7/ACT7			ACT7	ACT7	ACT7	ACT7	ACT7	ACT7	ACT7/ACT7
	YFP-HA phyB-ON-OFF	23.1098	23.1937	23.2026	32.9178	32.2211	32.6146	1		YFP-HA phyB-OFF-ON	21.3148	22.0663	22.1284	31.9344	31.6891	31.3388	1
		pABA2	pABA2	pABA2	pABA2	pABA2	pABA2	pABA2/ACT7			pABA2	pABA2	pABA2	pABA2	pABA2	pABA2	pABA2/ACT7
	YFP-HA phyB-ON-OFF	22.3194	22.7114	22.4549	31.426	31.0579	31.3907	1.53635		YFP-HA phyB-OFF-ON	21.8456	22.7264	22.7867	31.9587	31.5668	31.7616	1.42221
		ACT7	ACT7	ACT7	ACT7	ACT7	ACT7	ACT7/ACT7			ACT7	ACT7	ACT7	ACT7	ACT7	ACT7	ACT7/ACT7
	HA-YFP-ERF58 phyB-ON	25.3088	25.0741	26.593	35.3737	34.8324	34.9483	1		HA-YFP-ERF58 phyB-OFF	23.5998	23.5559	23.3676	32.9809	33.4117	33.0629	1
		pABA2	pABA2	pABA2	pABA2	pABA2	pABA2	pABA2/ACT7			pABA2	pABA2	pABA2	pABA2	pABA2	pABA2	pABA2/ACT7
	HA-YFP-ERF58 phyB-ON	25.3617	25.6419	25.3515	33.1805	33.4288	32.8104	3.25959		HA-YFP-ERF58 phyB-OFF	25.2855	25.1592	24.3518	31.4194	31.0761	31.5044	9.46735
		ACT7	ACT7	ACT7	ACT7	ACT7	ACT7	ACT7/ACT7			ACT7	ACT7	ACT7	ACT7	ACT7	ACT7	ACT7/ACT7
	HA-YFP-ERF58 phyB-ON-OFF	21.2992	22.5597	21.4755	30.5913	30.9009	31.5981	1		HA-YFP-ERF58 phyB-OFF-ON	21.9892	22.0241	21.9543	31.2372	31.1835	32.1204	1
		pABA2	pABA2	pABA2	pABA2	pABA2	pABA2	pABA2/ACT7			pABA2	pABA2	pABA2	pABA2	pABA2	pABA2	pABA2/ACT7
	HA-YFP-ERF58 phyB-ON-OFF	22.0682	22.3284	22.9264	28.1997	28.3092	28.8359	9.47896		HA-YFP-ERF58 phyB-OFF-ON	22.2242	22.7792	22.3221	29.758	30.1895	30.1282	3.83994
	average	normalized value		S.D.						average	normalized value		S.D.
		ACT7/ACT7	pABA2/ACT7	pABA2/ACT7							ACT7/ACT7	pABA2/ACT7	pABA2/ACT7
	YFP-HA phyB-ON	1	1.70355	0.246701						HA-YFP phyB-OFF	1	1.46706	0.285187
	YFP-HA phyB-ON-OFF	1	1.51319	0.141721						HA-YFP phyB-OFF-ON	1	1.50854	0.184697
	HA-YFP-ERF58 phyB-ON	1	3.4199	0.410607						HA-YFP-ERF58 phyB-OFF	1	9.49806	1.79273
	HA-YFP-ERF58 phyB-ON-OFF	1	10.3043	1.77221						HA-YFP-ERF58 phyB-OFF-ON	1	3.71613	0.153313
	Figure 5g_Statistical analysis
	Two-way ANOVA	Ordinary
	Alpha	0.05
	Source of Variation	% of total variation	P value	P value summary	Significant?
	Interaction	34.1	<0.0001	****	Yes
	Row Factor	28.54	<0.0001	****	Yes
	Column Factor	34.1	<0.0001	****	Yes
	ANOVA table	SS	DF	MS	F (DFn, DFd)	P value
	Interaction	141.5	7	20.22	F (7, 32) = 47.89	P<0.0001
	Row Factor	118.4	1	118.4	F (1, 32) = 280.6	P<0.0001
	Column Factor	141.5	7	20.22	F (7, 32) = 47.89	P<0.0001
	Residual	13.51	32	0.4222
	Difference between row means
	Mean of pABA2	4.142
	Mean of ACT7	1
	Difference between means	3.142
	SE of difference	0.1876
	95% CI of difference	2.760 to 3.524
	Data summary
	Number of columns (Column Factor)	8
	Number of rows (Row Factor)	2
	Number of values	48
	Tukey's multiple comparisons test	Mean Diff.	99.00% CI of diff.	Below threshold?	Summary	Adjusted P Value
	pABA2:YFP-HA phyB-OFF vs. pABA2:YFP-HA phyB-OFF-ON	-0.03667	-2.346 to 2.272	No	ns	>0.9999
	pABA2:YFP-HA phyB-OFF vs. pABA2:YFP-HA phyB-ON	-0.2333	-2.542 to 2.076	No	ns	>0.9999
	pABA2:YFP-HA phyB-OFF vs. pABA2:YFP-HA phyB-ON-OFF	-0.04333	-2.352 to 2.266	No	ns	>0.9999
	pABA2:YFP-HA phyB-OFF vs. pABA2:HA-YFP-ERF58 phyB-OFF	-8.03	-10.34 to -5.721	Yes	****	<0.0001
	pABA2:YFP-HA phyB-OFF vs. pABA2:HA-YFP-ERF58 phyB-OFF-ON	-2.243	-4.552 to 0.06575	No	*	0.0138
	pABA2:YFP-HA phyB-OFF vs. pABA2:HA-YFP-ERF58 phyB-ON	-1.95	-4.259 to 0.3591	No	ns	0.0539
	pABA2:YFP-HA phyB-OFF vs. pABA2:HA-YFP-ERF58 phyB-ON-OFF	-8.837	-11.15 to -6.528	Yes	****	<0.0001
	pABA2:YFP-HA phyB-OFF vs. ACT7:YFP-HA phyB-OFF	0.47	-1.839 to 2.779	No	ns	0.9999
	pABA2:YFP-HA phyB-OFF vs. ACT7:YFP-HA phyB-OFF-ON	0.47	-1.839 to 2.779	No	ns	0.9999
	pABA2:YFP-HA phyB-OFF vs. ACT7:YFP-HA phyB-ON	0.47	-1.839 to 2.779	No	ns	0.9999
	pABA2:YFP-HA phyB-OFF vs. ACT7:YFP-HA phyB-ON-OFF	0.47	-1.839 to 2.779	No	ns	0.9999
	pABA2:YFP-HA phyB-OFF vs. ACT7:HA-YFP-ERF58 phyB-OFF	0.47	-1.839 to 2.779	No	ns	0.9999
	pABA2:YFP-HA phyB-OFF vs. ACT7:HA-YFP-ERF58 phyB-OFF-ON	0.47	-1.839 to 2.779	No	ns	0.9999
	pABA2:YFP-HA phyB-OFF vs. ACT7:HA-YFP-ERF58 phyB-ON	0.47	-1.839 to 2.779	No	ns	0.9999
	pABA2:YFP-HA phyB-OFF vs. ACT7:HA-YFP-ERF58 phyB-ON-OFF	0.47	-1.839 to 2.779	No	ns	0.9999
	pABA2:YFP-HA phyB-OFF-ON vs. pABA2:YFP-HA phyB-ON	-0.1967	-2.506 to 2.112	No	ns	>0.9999
	pABA2:YFP-HA phyB-OFF-ON vs. pABA2:YFP-HA phyB-ON-OFF	-0.006667	-2.316 to 2.302	No	ns	>0.9999
	pABA2:YFP-HA phyB-OFF-ON vs. pABA2:HA-YFP-ERF58 phyB-OFF	-7.993	-10.30 to -5.684	Yes	****	<0.0001
	pABA2:YFP-HA phyB-OFF-ON vs. pABA2:HA-YFP-ERF58 phyB-OFF-ON	-2.207	-4.516 to 0.1024	No	*	0.0165
	pABA2:YFP-HA phyB-OFF-ON vs. pABA2:HA-YFP-ERF58 phyB-ON	-1.913	-4.222 to 0.3957	No	ns	0.0633
	pABA2:YFP-HA phyB-OFF-ON vs. pABA2:HA-YFP-ERF58 phyB-ON-OFF	-8.8	-11.11 to -6.491	Yes	****	<0.0001
	pABA2:YFP-HA phyB-OFF-ON vs. ACT7:YFP-HA phyB-OFF	0.5067	-1.802 to 2.816	No	ns	0.9997
	pABA2:YFP-HA phyB-OFF-ON vs. ACT7:YFP-HA phyB-OFF-ON	0.5067	-1.802 to 2.816	No	ns	0.9997
	pABA2:YFP-HA phyB-OFF-ON vs. ACT7:YFP-HA phyB-ON	0.5067	-1.802 to 2.816	No	ns	0.9997
	pABA2:YFP-HA phyB-OFF-ON vs. ACT7:YFP-HA phyB-ON-OFF	0.5067	-1.802 to 2.816	No	ns	0.9997
	pABA2:YFP-HA phyB-OFF-ON vs. ACT7:HA-YFP-ERF58 phyB-OFF	0.5067	-1.802 to 2.816	No	ns	0.9997
	pABA2:YFP-HA phyB-OFF-ON vs. ACT7:HA-YFP-ERF58 phyB-OFF-ON	0.5067	-1.802 to 2.816	No	ns	0.9997
	pABA2:YFP-HA phyB-OFF-ON vs. ACT7:HA-YFP-ERF58 phyB-ON	0.5067	-1.802 to 2.816	No	ns	0.9997
	pABA2:YFP-HA phyB-OFF-ON vs. ACT7:HA-YFP-ERF58 phyB-ON-OFF	0.5067	-1.802 to 2.816	No	ns	0.9997
	pABA2:YFP-HA phyB-ON vs. pABA2:YFP-HA phyB-ON-OFF	0.19	-2.119 to 2.499	No	ns	>0.9999
	pABA2:YFP-HA phyB-ON vs. pABA2:HA-YFP-ERF58 phyB-OFF	-7.797	-10.11 to -5.488	Yes	****	<0.0001
	pABA2:YFP-HA phyB-ON vs. pABA2:HA-YFP-ERF58 phyB-OFF-ON	-2.01	-4.319 to 0.2991	No	*	0.0413
	pABA2:YFP-HA phyB-ON vs. pABA2:HA-YFP-ERF58 phyB-ON	-1.717	-4.026 to 0.5924	No	ns	0.1418
	pABA2:YFP-HA phyB-ON vs. pABA2:HA-YFP-ERF58 phyB-ON-OFF	-8.603	-10.91 to -6.294	Yes	****	<0.0001
	pABA2:YFP-HA phyB-ON vs. ACT7:YFP-HA phyB-OFF	0.7033	-1.606 to 3.012	No	ns	0.9916
	pABA2:YFP-HA phyB-ON vs. ACT7:YFP-HA phyB-OFF-ON	0.7033	-1.606 to 3.012	No	ns	0.9916
	pABA2:YFP-HA phyB-ON vs. ACT7:YFP-HA phyB-ON	0.7033	-1.606 to 3.012	No	ns	0.9916
	pABA2:YFP-HA phyB-ON vs. ACT7:YFP-HA phyB-ON-OFF	0.7033	-1.606 to 3.012	No	ns	0.9916
	pABA2:YFP-HA phyB-ON vs. ACT7:HA-YFP-ERF58 phyB-OFF	0.7033	-1.606 to 3.012	No	ns	0.9916
	pABA2:YFP-HA phyB-ON vs. ACT7:HA-YFP-ERF58 phyB-OFF-ON	0.7033	-1.606 to 3.012	No	ns	0.9916
	pABA2:YFP-HA phyB-ON vs. ACT7:HA-YFP-ERF58 phyB-ON	0.7033	-1.606 to 3.012	No	ns	0.9916
	pABA2:YFP-HA phyB-ON vs. ACT7:HA-YFP-ERF58 phyB-ON-OFF	0.7033	-1.606 to 3.012	No	ns	0.9916
	pABA2:YFP-HA phyB-ON-OFF vs. pABA2:HA-YFP-ERF58 phyB-OFF	-7.987	-10.30 to -5.678	Yes	****	<0.0001
	pABA2:YFP-HA phyB-ON-OFF vs. pABA2:HA-YFP-ERF58 phyB-OFF-ON	-2.2	-4.509 to 0.1091	No	*	0.017
	pABA2:YFP-HA phyB-ON-OFF vs. pABA2:HA-YFP-ERF58 phyB-ON	-1.907	-4.216 to 0.4024	No	ns	0.0652
	pABA2:YFP-HA phyB-ON-OFF vs. pABA2:HA-YFP-ERF58 phyB-ON-OFF	-8.793	-11.10 to -6.484	Yes	****	<0.0001
	pABA2:YFP-HA phyB-ON-OFF vs. ACT7:YFP-HA phyB-OFF	0.5133	-1.796 to 2.822	No	ns	0.9997
	pABA2:YFP-HA phyB-ON-OFF vs. ACT7:YFP-HA phyB-OFF-ON	0.5133	-1.796 to 2.822	No	ns	0.9997
	pABA2:YFP-HA phyB-ON-OFF vs. ACT7:YFP-HA phyB-ON	0.5133	-1.796 to 2.822	No	ns	0.9997
	pABA2:YFP-HA phyB-ON-OFF vs. ACT7:YFP-HA phyB-ON-OFF	0.5133	-1.796 to 2.822	No	ns	0.9997
	pABA2:YFP-HA phyB-ON-OFF vs. ACT7:HA-YFP-ERF58 phyB-OFF	0.5133	-1.796 to 2.822	No	ns	0.9997
	pABA2:YFP-HA phyB-ON-OFF vs. ACT7:HA-YFP-ERF58 phyB-OFF-ON	0.5133	-1.796 to 2.822	No	ns	0.9997
	pABA2:YFP-HA phyB-ON-OFF vs. ACT7:HA-YFP-ERF58 phyB-ON	0.5133	-1.796 to 2.822	No	ns	0.9997
	pABA2:YFP-HA phyB-ON-OFF vs. ACT7:HA-YFP-ERF58 phyB-ON-OFF	0.5133	-1.796 to 2.822	No	ns	0.9997
	pABA2:HA-YFP-ERF58 phyB-OFF vs. pABA2:HA-YFP-ERF58 phyB-OFF-ON	5.787	3.478 to 8.096	Yes	****	<0.0001
	pABA2:HA-YFP-ERF58 phyB-OFF vs. pABA2:HA-YFP-ERF58 phyB-ON	6.08	3.771 to 8.389	Yes	****	<0.0001
	pABA2:HA-YFP-ERF58 phyB-OFF vs. pABA2:HA-YFP-ERF58 phyB-ON-OFF	-0.8067	-3.116 to 1.502	No	ns	0.9713
	pABA2:HA-YFP-ERF58 phyB-OFF vs. ACT7:YFP-HA phyB-OFF	8.5	6.191 to 10.81	Yes	****	<0.0001
	pABA2:HA-YFP-ERF58 phyB-OFF vs. ACT7:YFP-HA phyB-OFF-ON	8.5	6.191 to 10.81	Yes	****	<0.0001
	pABA2:HA-YFP-ERF58 phyB-OFF vs. ACT7:YFP-HA phyB-ON	8.5	6.191 to 10.81	Yes	****	<0.0001
	pABA2:HA-YFP-ERF58 phyB-OFF vs. ACT7:YFP-HA phyB-ON-OFF	8.5	6.191 to 10.81	Yes	****	<0.0001
	pABA2:HA-YFP-ERF58 phyB-OFF vs. ACT7:HA-YFP-ERF58 phyB-OFF	8.5	6.191 to 10.81	Yes	****	<0.0001
	pABA2:HA-YFP-ERF58 phyB-OFF vs. ACT7:HA-YFP-ERF58 phyB-OFF-ON	8.5	6.191 to 10.81	Yes	****	<0.0001
	pABA2:HA-YFP-ERF58 phyB-OFF vs. ACT7:HA-YFP-ERF58 phyB-ON	8.5	6.191 to 10.81	Yes	****	<0.0001
	pABA2:HA-YFP-ERF58 phyB-OFF vs. ACT7:HA-YFP-ERF58 phyB-ON-OFF	8.5	6.191 to 10.81	Yes	****	<0.0001
	pABA2:HA-YFP-ERF58 phyB-OFF-ON vs. pABA2:HA-YFP-ERF58 phyB-ON	0.2933	-2.016 to 2.602	No	ns	>0.9999
	pABA2:HA-YFP-ERF58 phyB-OFF-ON vs. pABA2:HA-YFP-ERF58 phyB-ON-OFF	-6.593	-8.902 to -4.284	Yes	****	<0.0001
	pABA2:HA-YFP-ERF58 phyB-OFF-ON vs. ACT7:YFP-HA phyB-OFF	2.713	0.4043 to 5.022	Yes	**	0.0013
	pABA2:HA-YFP-ERF58 phyB-OFF-ON vs. ACT7:YFP-HA phyB-OFF-ON	2.713	0.4043 to 5.022	Yes	**	0.0013
	pABA2:HA-YFP-ERF58 phyB-OFF-ON vs. ACT7:YFP-HA phyB-ON	2.713	0.4043 to 5.022	Yes	**	0.0013
	pABA2:HA-YFP-ERF58 phyB-OFF-ON vs. ACT7:YFP-HA phyB-ON-OFF	2.713	0.4043 to 5.022	Yes	**	0.0013
	pABA2:HA-YFP-ERF58 phyB-OFF-ON vs. ACT7:HA-YFP-ERF58 phyB-OFF	2.713	0.4043 to 5.022	Yes	**	0.0013
	pABA2:HA-YFP-ERF58 phyB-OFF-ON vs. ACT7:HA-YFP-ERF58 phyB-OFF-ON	2.713	0.4043 to 5.022	Yes	**	0.0013
	pABA2:HA-YFP-ERF58 phyB-OFF-ON vs. ACT7:HA-YFP-ERF58 phyB-ON	2.713	0.4043 to 5.022	Yes	**	0.0013
	pABA2:HA-YFP-ERF58 phyB-OFF-ON vs. ACT7:HA-YFP-ERF58 phyB-ON-OFF	2.713	0.4043 to 5.022	Yes	**	0.0013
	pABA2:HA-YFP-ERF58 phyB-ON vs. pABA2:HA-YFP-ERF58 phyB-ON-OFF	-6.887	-9.196 to -4.578	Yes	****	<0.0001
	pABA2:HA-YFP-ERF58 phyB-ON vs. ACT7:YFP-HA phyB-OFF	2.42	0.1109 to 4.729	Yes	**	0.0058
	pABA2:HA-YFP-ERF58 phyB-ON vs. ACT7:YFP-HA phyB-OFF-ON	2.42	0.1109 to 4.729	Yes	**	0.0058
	pABA2:HA-YFP-ERF58 phyB-ON vs. ACT7:YFP-HA phyB-ON	2.42	0.1109 to 4.729	Yes	**	0.0058
	pABA2:HA-YFP-ERF58 phyB-ON vs. ACT7:YFP-HA phyB-ON-OFF	2.42	0.1109 to 4.729	Yes	**	0.0058
	pABA2:HA-YFP-ERF58 phyB-ON vs. ACT7:HA-YFP-ERF58 phyB-OFF	2.42	0.1109 to 4.729	Yes	**	0.0058
	pABA2:HA-YFP-ERF58 phyB-ON vs. ACT7:HA-YFP-ERF58 phyB-OFF-ON	2.42	0.1109 to 4.729	Yes	**	0.0058
	pABA2:HA-YFP-ERF58 phyB-ON vs. ACT7:HA-YFP-ERF58 phyB-ON	2.42	0.1109 to 4.729	Yes	**	0.0058
	pABA2:HA-YFP-ERF58 phyB-ON vs. ACT7:HA-YFP-ERF58 phyB-ON-OFF	2.42	0.1109 to 4.729	Yes	**	0.0058
	pABA2:HA-YFP-ERF58 phyB-ON-OFF vs. ACT7:YFP-HA phyB-OFF	9.307	6.998 to 11.62	Yes	****	<0.0001
	pABA2:HA-YFP-ERF58 phyB-ON-OFF vs. ACT7:YFP-HA phyB-OFF-ON	9.307	6.998 to 11.62	Yes	****	<0.0001
	pABA2:HA-YFP-ERF58 phyB-ON-OFF vs. ACT7:YFP-HA phyB-ON	9.307	6.998 to 11.62	Yes	****	<0.0001
	pABA2:HA-YFP-ERF58 phyB-ON-OFF vs. ACT7:YFP-HA phyB-ON-OFF	9.307	6.998 to 11.62	Yes	****	<0.0001
	pABA2:HA-YFP-ERF58 phyB-ON-OFF vs. ACT7:HA-YFP-ERF58 phyB-OFF	9.307	6.998 to 11.62	Yes	****	<0.0001
	pABA2:HA-YFP-ERF58 phyB-ON-OFF vs. ACT7:HA-YFP-ERF58 phyB-OFF-ON	9.307	6.998 to 11.62	Yes	****	<0.0001
	pABA2:HA-YFP-ERF58 phyB-ON-OFF vs. ACT7:HA-YFP-ERF58 phyB-ON	9.307	6.998 to 11.62	Yes	****	<0.0001
	pABA2:HA-YFP-ERF58 phyB-ON-OFF vs. ACT7:HA-YFP-ERF58 phyB-ON-OFF	9.307	6.998 to 11.62	Yes	****	<0.0001
	ACT7:YFP-HA phyB-OFF vs. ACT7:YFP-HA phyB-OFF-ON	0	-2.309 to 2.309	No	ns	>0.9999
	ACT7:YFP-HA phyB-OFF vs. ACT7:YFP-HA phyB-ON	0	-2.309 to 2.309	No	ns	>0.9999
	ACT7:YFP-HA phyB-OFF vs. ACT7:YFP-HA phyB-ON-OFF	0	-2.309 to 2.309	No	ns	>0.9999
	ACT7:YFP-HA phyB-OFF vs. ACT7:HA-YFP-ERF58 phyB-OFF	0	-2.309 to 2.309	No	ns	>0.9999
	ACT7:YFP-HA phyB-OFF vs. ACT7:HA-YFP-ERF58 phyB-OFF-ON	0	-2.309 to 2.309	No	ns	>0.9999
	ACT7:YFP-HA phyB-OFF vs. ACT7:HA-YFP-ERF58 phyB-ON	0	-2.309 to 2.309	No	ns	>0.9999
	ACT7:YFP-HA phyB-OFF vs. ACT7:HA-YFP-ERF58 phyB-ON-OFF	0	-2.309 to 2.309	No	ns	>0.9999
	ACT7:YFP-HA phyB-OFF-ON vs. ACT7:YFP-HA phyB-ON	0	-2.309 to 2.309	No	ns	>0.9999
	ACT7:YFP-HA phyB-OFF-ON vs. ACT7:YFP-HA phyB-ON-OFF	0	-2.309 to 2.309	No	ns	>0.9999
	ACT7:YFP-HA phyB-OFF-ON vs. ACT7:HA-YFP-ERF58 phyB-OFF	0	-2.309 to 2.309	No	ns	>0.9999
	ACT7:YFP-HA phyB-OFF-ON vs. ACT7:HA-YFP-ERF58 phyB-OFF-ON	0	-2.309 to 2.309	No	ns	>0.9999
	ACT7:YFP-HA phyB-OFF-ON vs. ACT7:HA-YFP-ERF58 phyB-ON	0	-2.309 to 2.309	No	ns	>0.9999
	ACT7:YFP-HA phyB-OFF-ON vs. ACT7:HA-YFP-ERF58 phyB-ON-OFF	0	-2.309 to 2.309	No	ns	>0.9999
	ACT7:YFP-HA phyB-ON vs. ACT7:YFP-HA phyB-ON-OFF	0	-2.309 to 2.309	No	ns	>0.9999
	ACT7:YFP-HA phyB-ON vs. ACT7:HA-YFP-ERF58 phyB-OFF	0	-2.309 to 2.309	No	ns	>0.9999
	ACT7:YFP-HA phyB-ON vs. ACT7:HA-YFP-ERF58 phyB-OFF-ON	0	-2.309 to 2.309	No	ns	>0.9999
	ACT7:YFP-HA phyB-ON vs. ACT7:HA-YFP-ERF58 phyB-ON	0	-2.309 to 2.309	No	ns	>0.9999
	ACT7:YFP-HA phyB-ON vs. ACT7:HA-YFP-ERF58 phyB-ON-OFF	0	-2.309 to 2.309	No	ns	>0.9999
	ACT7:YFP-HA phyB-ON-OFF vs. ACT7:HA-YFP-ERF58 phyB-OFF	0	-2.309 to 2.309	No	ns	>0.9999
	ACT7:YFP-HA phyB-ON-OFF vs. ACT7:HA-YFP-ERF58 phyB-OFF-ON	0	-2.309 to 2.309	No	ns	>0.9999
	ACT7:YFP-HA phyB-ON-OFF vs. ACT7:HA-YFP-ERF58 phyB-ON	0	-2.309 to 2.309	No	ns	>0.9999
	ACT7:YFP-HA phyB-ON-OFF vs. ACT7:HA-YFP-ERF58 phyB-ON-OFF	0	-2.309 to 2.309	No	ns	>0.9999
	ACT7:HA-YFP-ERF58 phyB-OFF vs. ACT7:HA-YFP-ERF58 phyB-OFF-ON	0	-2.309 to 2.309	No	ns	>0.9999
	ACT7:HA-YFP-ERF58 phyB-OFF vs. ACT7:HA-YFP-ERF58 phyB-ON	0	-2.309 to 2.309	No	ns	>0.9999
	ACT7:HA-YFP-ERF58 phyB-OFF vs. ACT7:HA-YFP-ERF58 phyB-ON-OFF	0	-2.309 to 2.309	No	ns	>0.9999
	ACT7:HA-YFP-ERF58 phyB-OFF-ON vs. ACT7:HA-YFP-ERF58 phyB-ON	0	-2.309 to 2.309	No	ns	>0.9999
	ACT7:HA-YFP-ERF58 phyB-OFF-ON vs. ACT7:HA-YFP-ERF58 phyB-ON-OFF	0	-2.309 to 2.309	No	ns	>0.9999
	ACT7:HA-YFP-ERF58 phyB-ON vs. ACT7:HA-YFP-ERF58 phyB-ON-OFF	0	-2.309 to 2.309	No	ns	>0.9999

## Sheet: fig 6
Figure 6
a	qPCR
	Biological replicate 1	Ct value						normalized value		Biological replicate 1	Ct value						normalized value
		ACT7	ACT7	ACT7	ABI5	ABI5	ABI5	ABI5/ACT7			ACT7	ACT7	ACT7	ABI5	ABI5	ABI5	ABI5/ACT7
	Col-0 phyA-OFF	26.3958	26.5437	26.2065	28.356	28.1627	28.58	1.0228		Col-0 phyB-OFF	25.1172	25.2445	25.3718	25.872	26.0642	26.0837	1.00047
	Col-0 phyA-ON	24.9625	24.8885	24.8603	28.2093	28.5901	27.8403	0.407458		Col-0 phyB-ON	25.8486	26.5078	25.8324	27.5994	27.5474	27.2941	0.648246
	erf55-1 erf58-2 phyA-OFF	26.7278	26.704	26.8479	29.5371	29.8412	30.25	0.462807		erf55-1 erf58-2 phyB-OFF	25.6456	25.3942	25.5071	26.602	27.4137	27	0.631636
	erf55-1 erf58-2 phyA-ON	25.3616	24.2749	24	28.6281	28.9637	28.755	0.237027		erf55-1 erf58-2 phyB-ON	23.5835	23.7108	23.8947	25.5109	25.7276	25.6407	0.456865
	Biological replicate 2	Ct value						normalized value		Biological replicate 2	Ct value						normalized value
		ACT7	ACT7	ACT7	ABI5	ABI5	ABI5	ABI5/ACT7			ACT7	ACT7	ACT7	ABI5	ABI5	ABI5	ABI5/ACT7
	Col-0 phyA-OFF	26.6163	26.5518	26.3589	28.4027	28.8313	29.118	1.0383		Col-0 phyB-OFF	26.1534	26.1243	26.0952	27.1417	26.9153	27	1.00158
	Col-0 phyA-ON	24.6492	25	24.5299	27.2406	28.1267	27.6229	0.641477		Col-0 phyB-ON	26.631	26.8149	26.8513	27.8959	27.9081	28.3036	0.774854
	erf55-1 erf58-2 phyA-OFF	26.3499	26.3708	26.246	29.9076	30.4971	30.2879	0.327336		erf55-1 erf58-2 phyB-OFF	26.525	26.5665	26.461	27.9377	27.8596	27.6701	0.753741
	erf55-1 erf58-2 phyA-ON	24.5586	24.6518	24.5217	28.848	28.9867	28.8143	0.244773		erf55-1 erf58-2 phyB-ON	24.469	24.3821	24.3375	25.932	26.2742	26.0834	0.576545
	Biological replicate 3	Ct value						normalized value		Biological replicate 3	Ct value						normalized value
		ACT7	ACT7	ACT7	ABI5	ABI5	ABI5	ABI5/ACT7			ACT7	ACT7	ACT7	ABI5	ABI5	ABI5	ABI5/ACT7
	Col-0 phyA-OFF	26.2288	26.2246	26.1678	26.0704	26.6892	26.9074	1.03548		Col-0 phyB-OFF	23.4496	23.4139	23.3924	23.9181	24	23.9862	1.0008
	Col-0 phyA-ON	24.9915	24.2957	24.5496	25.8149	25.5685	25.4023	0.650546		Col-0 phyB-ON	23.65	24	23.5031	24.6955	24.7614	24.884	0.711468
	erf55-1 erf58-2 phyA-OFF	26.4365	26.3395	26.5423	27.9712	27.8276	27.7597	0.480336		erf55-1 erf58-2 phyB-OFF	24.968	24.8415	24.7794	25.7586	26.5594	25.9158	0.652247
	erf55-1 erf58-2 phyA-ON	25.2207	25	24.8504	27	27.0099	27.3097	0.306213		erf55-1 erf58-2 phyB-ON	23.1466	23.036	23.6888	24.7387	24.9765	24.8412	0.508382
	average	normalized value	S.D.							average	normalized value	S.D.
		ABI5/ACT7	ABI5/ACT7								ABI5/ACT7	ABI5/ACT7
	Col-0 phyA-OFF	1.03219	0.00825616							Col-0 phyB-OFF	1.00095	0.00056838
	Col-0 phyA-ON	0.566494	0.137804							Col-0 phyB-ON	0.711523	0.063304
	erf55-1 erf58-2 phyA-OFF	0.423493	0.0837345							erf55-1 erf58-2 phyB-OFF	0.679208	0.0653652
	erf55-1 erf58-2 phyA-ON	0.262671	0.0379069							erf55-1 erf58-2 phyB-ON	0.513931	0.0600329
	Figure 6a_phyA-ON/OFF_Statistical analysis									Figure 6a_phyB-ON/OFF_Statistical analysis
	Two-way ANOVA	Ordinary								Two-way ANOVA	Ordinary
	Alpha	0.05								Alpha	0.05
	Source of Variation	% of total variation	P value	P value summary	Significant?					Source of Variation	% of total variation	P value	P value summary	Significant?
	Interaction	6.68	0.0129	*	Yes					Interaction	2.946	0.0839	ns	No
	Row Factor	59.84	<0.0001	****	Yes					Row Factor	51.52	<0.0001	****	Yes
	Column Factor	28.21	0.0002	***	Yes					Column Factor	39.48	<0.0001	****	Yes
	ANOVA table	SS	DF	MS	F (DFn, DFd)					ANOVA table	SS	DF	MS	F (DFn, DFd)	P value
	Interaction	0.06972	1	0.06972	F (1, 8) = 10.14					Interaction	0.01157	1	0.01157	F (1, 8) = 3.894	P=0.0839
	Row Factor	0.6246	1	0.6246	F (1, 8) = 90.85					Row Factor	0.2023	1	0.2023	F (1, 8) = 68.10	P<0.0001
	Column Factor	0.2944	1	0.2944	F (1, 8) = 42.82					Column Factor	0.155	1	0.155	F (1, 8) = 52.18	P<0.0001
	Residual	0.055	8	0.006875						Residual	0.02377	8	0.002971
	Difference between column means									Difference between column means
	Mean of phyA-OFF	0.7278								Mean of phyB-OFF	0.8401
	Mean of phyA-ON	0.4146								Mean of phyB-ON	0.6127
	Difference between means	0.3133								Difference between means	0.2273
	SE of difference	0.04787								SE of difference	0.03147
	95% CI of difference	0.2029 to 0.4236								95% CI of difference	0.1548 to 0.2999
	Difference between row means									Difference between row means
	Mean of Col-0	0.7994								Mean of Col-0	0.8563
	Mean of erf55-1 erf58-2	0.3431								Mean of erf55-1 erf58-2	0.5966
	Difference between means	0.4563								Difference between means	0.2597
	SE of difference	0.04787								SE of difference	0.03147
	95% CI of difference	0.3459 to 0.5667								95% CI of difference	0.1871 to 0.3323
	Interaction CI									Interaction CI
	Mean diff, A1 - B1	0.4657								Mean diff, A1 - B1	0.2894
	Mean diff, A2 - B2	0.1608								Mean diff, A2 - B2	0.1652
	(A1 -B1) - (A2 - B2)	0.3049								(A1 -B1) - (A2 - B2)	0.1242
	95% CI of difference	0.08412 to 0.5257								95% CI of difference	-0.02094 to 0.2693
	(B1 - A1) - (B2 - A2)	-0.3049								(B1 - A1) - (B2 - A2)	-0.1242
	95% CI of difference	-0.5257 to -0.08412								95% CI of difference	-0.2693 to 0.02094
	Tukey's multiple comparisons test	Mean Diff.	95.00% CI of diff.	Below threshold?	Summary	Adjusted P Value				Tukey's multiple comparisons test	Mean Diff.	95.00% CI of diff.	Below threshold?	Summary	Adjusted P Value
	Col-0:phyA-OFF vs. Col-0:phyA-ON	0.4657	0.2489 to 0.6825	Yes	***	0.0006				Col-0:phyB-OFF vs. Col-0:phyB-ON	0.2894	0.1469 to 0.4320	Yes	***	0.0009
	Col-0:phyA-OFF vs. erf55-1 erf58-2:phyA-OFF	0.6087	0.3919 to 0.8255	Yes	****	<0.0001				Col-0:phyB-OFF vs. erf55-1 erf58-2:phyB-OFF	0.3218	0.1793 to 0.4643	Yes	***	0.0004
	Col-0:phyA-OFF vs. erf55-1 erf58-2:phyA-ON	0.7695	0.5527 to 0.9863	Yes	****	<0.0001				Col-0:phyB-OFF vs. erf55-1 erf58-2:phyB-ON	0.487	0.3445 to 0.6296	Yes	****	<0.0001
	Col-0:phyA-ON vs. erf55-1 erf58-2:phyA-OFF	0.143	-0.07376 to 0.3598	No	ns	0.2278				Col-0:phyB-ON vs. erf55-1 erf58-2:phyB-OFF	0.03237	-0.1102 to 0.1749	No	ns	0.8836
	Col-0:phyA-ON vs. erf55-1 erf58-2:phyA-ON	0.3038	0.08704 to 0.5206	Yes	**	0.0088				Col-0:phyB-ON vs. erf55-1 erf58-2:phyB-ON	0.1976	0.05507 to 0.3401	Yes	**	0.0093
	erf55-1 erf58-2:phyA-OFF vs. erf55-1 erf58-2:phyA-ON	0.1608	-0.05599 to 0.3776	No	ns	0.1598				erf55-1 erf58-2:phyB-OFF vs. erf55-1 erf58-2:phyB-ON	0.1652	0.02271 to 0.3078	Yes	*	0.0246
d
e	ChIP-qPCR
	Biological replicate 1	Ct value						normalized value		Biological replicate 1	Ct value
		input			chip						input			chip
		ACT7	ACT7	ACT7	ACT7	ACT7	ACT7	ACT7/ACT7			ACT7	ACT7	ACT7	ACT7	ACT7	ACT7	ACT7/ACT7
	YFP-HA phyB-ON	22.7358	22.3087	21.3485	32.8647	32.1384	32.4513	1		YFP-HA phyB-OFF	20.6299	21.968	21.6117	31.6862	31.2776	31.3708	1
		pABI5	pABI5	pABI5	pABI5	pABI5	pABI5	pABI5			pABI5	pABI5	pABI5	pABI5	pABI5	pABI5	pABI5
	YFP-HA phyB-ON	21.9135	21.0701	21.7517	30.6977	31.2972	31.0598	1.88425		YFP-HA phyB-OFF	19.615	19.985	19.9108	29.6791	29.3088	29.0692	1.44015
		ACT7	ACT7	ACT7	ACT7	ACT7	ACT7	ACT7/ACT7			ACT7	ACT7	ACT7	ACT7	ACT7	ACT7	ACT7/ACT7
	YFP-HA phyB-ON-OFF	21.1504	22.0652	21.357	32.1548	32.1612	32.2143	1		YFP-HA phyB-OFF-ON	22.4999	22.0856	22.4204	32.252	31.1104	31.6812	1
		pABI5	pABI5	pABI5	pABI5	pABI5	pABI5	pABI5			pABI5	pABI5	pABI5	pABI5	pABI5	pABI5	pABI5
	YFP-HA phyB-ON-OFF	20.2952	20.4224	20.1273	29.9435	29.8596	30.2273	1.89748		YFP-HA phyB-OFF-ON	21.2355	21.5285	21.1725	29.6924	29.2331	29.7576	2.13921
		ACT7	ACT7	ACT7	ACT7	ACT7	ACT7	ACT7/ACT7			ACT7	ACT7	ACT7	ACT7	ACT7	ACT7	ACT7/ACT7
	HA-YFP-ERF58 phyB-ON	21.989	21.2637	21.8741	31.2463	31.621	31.4336	1		HA-YFP-ERF58 phyB-OFF	21.8903	21.2053	21.5478	30.9549	31.1614	30.7991	1
		pABI5	pABI5	pABI5	pABI5	pABI5	pABI5	pABI5			pABI5	pABI5	pABI5	pABI5	pABI5	pABI5	pABI5
	HA-YFP-ERF58 phyB-ON	21.9298	21.3784	21.5627	29.011	29.4709	29.651	3.91955		HA-YFP-ERF58 phyB-OFF	21.6224	21.7579	21.4869	28.0115	28.4254	28.0636	7.35918
		ACT7	ACT7	ACT7	ACT7	ACT7	ACT7	ACT7/ACT7			ACT7	ACT7	ACT7	ACT7	ACT7	ACT7	ACT7/ACT7
	HA-YFP-ERF58 phyB-ON-OFF	21.8268	20.3812	21.2533	30.8361	31.9044	31.3702	1		HA-YFP-ERF58 phyB-OFF-ON	21.467	21.6081	21.3259	31.4827	31.3509	31.7175	1
		pABI5	pABI5	pABI5	pABI5	pABI5	pABI5	pABI5			pABI5	pABI5	pABI5	pABI5	pABI5	pABI5	pABI5
	HA-YFP-ERF58 phyB-ON-OFF	22.1699	22.5497	22.1805	29.1191	29.0279	28.9302	11.2418		HA-YFP-ERF58 phyB-OFF-ON	21.7774	21.022	21.6699	29.3926	29.0551	29.2682	4.92855
	Biological replicate 2	Ct value								Biological replicate 2	Ct value
		input			chip						input			chip
		ACT7	ACT7	ACT7	ACT7	ACT7	ACT7	ACT7/ACT7			ACT7	ACT7	ACT7	ACT7	ACT7	ACT7	ACT7/ACT7
	YFP-HA phyB-ON	22.9273	23.3461	23.7648	33.0476	33.4769	33.2622	1		YFP-HA phyB-OFF	23.1767	24.3692	23.7729	33.7107	33.7924	33.7602	1
		pABI5	pABI5	pABI5	pABI5	pABI5	pABI5	pABI5/ACT7			pABI5	pABI5	pABI5	pABI5	pABI5	pABI5	pABI5/ACT7
	YFP-HA phyB-ON	22.5462	22.5402	22.5432	32.381	32.0396	32.1133	1.21534		YFP-HA phyB-OFF	23.1592	23.3337	23.2465	32.4547	32.9563	32.7244	1.4301
		ACT7	ACT7	ACT7	ACT7	ACT7	ACT7	ACT7/ACT7			ACT7	ACT7	ACT7	ACT7	ACT7	ACT7	ACT7/ACT7
	YFP-HA phyB-ON-OFF	24.7501	24.3487	24.5494	33.7337	33.7899	33.824	1		YFP-HA phyB-OFF-ON	24.9535	24.9535	23.7289	33.7933	33.9425	34.0721	1
		pABI5	pABI5	pABI5	pABI5	pABI5	pABI5	pABI5/ACT7			pABI5	pABI5	pABI5	pABI5	pABI5	pABI5	pABI5/ACT7
	YFP-HA phyB-ON-OFF	23.9532	24.2736	23.6943	32.2211	32.2066	32.9569	1.67629		YFP-HA phyB-OFF-ON	24.8415	25.9366	24.1602	33.7926	33.8348	33.2896	1.65992
		ACT7	ACT7	ACT7	ACT7	ACT7	ACT7	ACT7/ACT7			ACT7	ACT7	ACT7	ACT7	ACT7	ACT7	ACT7/ACT7
	HA-YFP-ERF58 phyB-ON	22.54	23.5211	23.0306	33.3142	32.2929	32.8035	1		HA-YFP-ERF58 phyB-OFF	23.1192	24.257	24.5485	33.6847	33.3388	33.6306	1
		pABI5	pABI5	pABI5	pABI5	pABI5	pABI5	pABI5/ACT7			pABI5	pABI5	pABI5	pABI5	pABI5	pABI5	pABI5/ACT7
	HA-YFP-ERF58 phyB-ON	22.9502	23.3177	23.0844	31.2691	30.7445	31.7344	3.11891		HA-YFP-ERF58 phyB-OFF	25.5695	25.5695	26.2857	31.8988	32.6295	32.8044	7.67664
		ACT7	ACT7	ACT7	ACT7	ACT7	ACT7	ACT7/ACT7			ACT7	ACT7	ACT7	ACT7	ACT7	ACT7	ACT7/ACT7
	HA-YFP-ERF58 phyB-ON-OFF	21.5429	21.4826	22.0741	32.1423	31.5617	31.0945	1		HA-YFP-ERF58 phyB-OFF-ON	22.3652	22.5451	22.1853	32.0954	32.6357	32.4507	1
		pABI5	pABI5	pABI5	pABI5	pABI5	pABI5	pABI5/ACT7			pABI5	pABI5	pABI5	pABI5	pABI5	pABI5	pABI5/ACT7
	HA-YFP-ERF58 phyB-ON-OFF	22.5832	21.69	21.74	28.9087	28.2826	28.5453	10.0228		HA-YFP-ERF58 phyB-OFF-ON	23.3606	23.115	22.7378	31.3065	30.8951	31.0935	4.0041
	Biological replicate 3	Ct value								Biological replicate 3	Ct value
		input			chip						input			chip
		ACT7	ACT7	ACT7	ACT7	ACT7	ACT7	ACT7/ACT7			ACT7	ACT7	ACT7	ACT7	ACT7	ACT7	ACT7/ACT7
	YFP-HA phyB-ON	24.3664	23.826	24.3273	34.9686	33.337	33.8888	1		YFP-HA phyB-OFF	25.2605	25.5623	25.4114	34.9354	34.8682	34.973	1
		pABI5	pABI5	pABI5	pABI5	pABI5	pABI5	pABI5/ACT7			pABI5	pABI5	pABI5	pABI5	pABI5	pABI5	pABI5/ACT7
	YFP-HA phyB-ON	25.0148	24.34	24.5078	34.019	34.2559	34.4929	1.19456		YFP-HA phyB-OFF	24.3093	24.4994	23.7571	33.5233	33.6405	33.8558	1.02067
		ACT7	ACT7	ACT7	ACT7	ACT7	ACT7	ACT7/ACT7			ACT7	ACT7	ACT7	ACT7	ACT7	ACT7	ACT7/ACT7
	YFP-HA phyB-ON-OFF	23.1098	23.1937	23.2026	32.9178	32.2211	32.6146	1		YFP-HA phyB-OFF-ON	21.3148	22.0663	22.1284	31.9344	31.6891	31.3388	1
		pABI5	pABI5	pABI5	pABI5	pABI5	pABI5	pABI5/ACT7			pABI5	pABI5	pABI5	pABI5	pABI5	pABI5	pABI5/ACT7
	YFP-HA phyB-ON-OFF	21.9151	22.302	22.1372	31.7972	31.0408	31.4657	1.07126		YFP-HA phyB-OFF-ON	21.0647	21.0528	21.1809	30.6415	30.2337	30.624	1.33547
		ACT7	ACT7	ACT7	ACT7	ACT7	ACT7	ACT7/ACT7			ACT7	ACT7	ACT7	ACT7	ACT7	ACT7	ACT7/ACT7
	HA-YFP-ERF58 phyB-ON	25.3088	25.0741	26.593	35.3737	34.8324	34.9483	1		HA-YFP-ERF58 phyB-OFF	23.5998	23.5559	23.3676	32.9809	33.4117	33.0629	1
		pABI5	pABI5	pABI5	pABI5	pABI5	pABI5	pABI5/ACT7			pABI5	pABI5	pABI5	pABI5	pABI5	pABI5	pABI5/ACT7
	HA-YFP-ERF58 phyB-ON	25.4904	25.0074	25.8934	33.4863	32.8628	33.0297	3.31808		HA-YFP-ERF58 phyB-OFF	23.3762	23.3038	23.5391	30.4186	29.881	29.8611	7.98279
		ACT7	ACT7	ACT7	ACT7	ACT7	ACT7	ACT7/ACT7			ACT7	ACT7	ACT7	ACT7	ACT7	ACT7	ACT7/ACT7
	HA-YFP-ERF58 phyB-ON-OFF	21.2992	22.5597	21.4755	30.5913	30.9009	31.5981	1		HA-YFP-ERF58 phyB-OFF-ON	21.9892	22.0241	21.9543	31.2372	31.1835	32.1204	1
		pABI5	pABI5	pABI5	pABI5	pABI5	pABI5	pABI5/ACT7			pABI5	pABI5	pABI5	pABI5	pABI5	pABI5	pABI5/ACT7
	HA-YFP-ERF58 phyB-ON-OFF	21.8685	22.9079	22.6661	29.2007	29.0228	29.0212	6.28225		HA-YFP-ERF58 phyB-OFF-ON	22.6053	21.7781	22.0972	29.3468	29.3605	30.0236	4.30996
	average	normalized value		S.D.						average	normalized value		S.D.
		ACT7/ACT7	pABI5/ACT7	pABI5/ACT7							ACT7/ACT7	pABI5/ACT7	pABI5/ACT7
	YFP-HA phyB-ON	1	1.43138	0.392332						YFP-HA phyB-OFF	1	1.29697	0.239335
	YFP-HA phyB-ON-OFF	1	1.54834	0.427711						YFP-HA phyB-OFF-ON	1	1.71153	0.404348
	HA-YFP-ERF58 phyB-ON	1	3.45218	0.416827						HA-YFP-ERF58 phyB-OFF	1	7.67287	0.31182
	HA-YFP-ERF58 phyB-ON-OFF	1	9.18228	2.5844						HA-YFP-ERF58 phyB-OFF-ON	1	4.4142	0.470957
	Figure 6e_Statistical analysis
	Two-way ANOVA	Ordinary
	Alpha	0.05
	Source of Variation	% of total variation	P value	P value summary	Significant?
	Interaction	31.87	<0.0001	****	Yes
	Row Factor	31.26	<0.0001	****	Yes
	Column Factor	31.87	<0.0001	****	Yes
	ANOVA table	SS	DF	MS	F (DFn, DFd)	P value
	Interaction	98.6	7	14.09	F (7, 32) = 29.16	P<0.0001
	Row Factor	96.7	1	96.7	F (1, 32) = 200.2	P<0.0001
	Column Factor	98.6	7	14.09	F (7, 32) = 29.16	P<0.0001
	Residual	15.46	32	0.4831
	Difference between row means
	Mean of pABI5	3.839
	Mean of ACT7	1
	Difference between means	2.839
	SE of difference	0.2006
	95% CI of difference	2.430 to 3.247
	Data summary
	Number of columns (Column Factor)	8
	Number of rows (Row Factor)	2
	Number of values	48
	Tukey's multiple comparisons test	Mean Diff.	99.00% CI of diff.	Below threshold?	Summary	Adjusted P Value
	pABI5:YFP-HA phyB-OFF vs. pABI5:YFP-HA phyB-OFF-ON	-0.4167	-2.887 to 2.053	No	ns	>0.9999
	pABI5:YFP-HA phyB-OFF vs. pABI5:YFP-HA phyB-ON	-0.1333	-2.603 to 2.337	No	ns	>0.9999
	pABI5:YFP-HA phyB-OFF vs. pABI5:YFP-HA phyB-ON-OFF	-0.2533	-2.723 to 2.217	No	ns	>0.9999
	pABI5:YFP-HA phyB-OFF vs. pABI5:HA-YFP-ERF58 phyB-OFF	-6.377	-8.847 to -3.907	Yes	****	<0.0001
	pABI5:YFP-HA phyB-OFF vs. pABI5:HA-YFP-ERF58 phyB-OFF-ON	-3.117	-5.587 to -0.6465	Yes	***	0.0004
	pABI5:YFP-HA phyB-OFF vs. pABI5:HA-YFP-ERF58 phyB-ON	-2.157	-4.627 to 0.3135	No	*	0.0402
	pABI5:YFP-HA phyB-OFF vs. pABI5:HA-YFP-ERF58 phyB-ON-OFF	-7.883	-10.35 to -5.413	Yes	****	<0.0001
	pABI5:YFP-HA phyB-OFF vs. ACT7:YFP-HA phyB-OFF	0.2967	-2.173 to 2.767	No	ns	>0.9999
	pABI5:YFP-HA phyB-OFF vs. ACT7:YFP-HA phyB-OFF-ON	0.2967	-2.173 to 2.767	No	ns	>0.9999
	pABI5:YFP-HA phyB-OFF vs. ACT7:YFP-HA phyB-ON	0.2967	-2.173 to 2.767	No	ns	>0.9999
	pABI5:YFP-HA phyB-OFF vs. ACT7:YFP-HA phyB-ON-OFF	0.2967	-2.173 to 2.767	No	ns	>0.9999
	pABI5:YFP-HA phyB-OFF vs. ACT7:HA-YFP-ERF58 phyB-OFF	0.2967	-2.173 to 2.767	No	ns	>0.9999
	pABI5:YFP-HA phyB-OFF vs. ACT7:HA-YFP-ERF58 phyB-OFF-ON	0.2967	-2.173 to 2.767	No	ns	>0.9999
	pABI5:YFP-HA phyB-OFF vs. ACT7:HA-YFP-ERF58 phyB-ON	0.2967	-2.173 to 2.767	No	ns	>0.9999
	pABI5:YFP-HA phyB-OFF vs. ACT7:HA-YFP-ERF58 phyB-ON-OFF	0.2967	-2.173 to 2.767	No	ns	>0.9999
	pABI5:YFP-HA phyB-OFF-ON vs. pABI5:YFP-HA phyB-ON	0.2833	-2.187 to 2.753	No	ns	>0.9999
	pABI5:YFP-HA phyB-OFF-ON vs. pABI5:YFP-HA phyB-ON-OFF	0.1633	-2.307 to 2.633	No	ns	>0.9999
	pABI5:YFP-HA phyB-OFF-ON vs. pABI5:HA-YFP-ERF58 phyB-OFF	-5.96	-8.430 to -3.490	Yes	****	<0.0001
	pABI5:YFP-HA phyB-OFF-ON vs. pABI5:HA-YFP-ERF58 phyB-OFF-ON	-2.7	-5.170 to -0.2298	Yes	**	0.0034
	pABI5:YFP-HA phyB-OFF-ON vs. pABI5:HA-YFP-ERF58 phyB-ON	-1.74	-4.210 to 0.7302	No	ns	0.1983
	pABI5:YFP-HA phyB-OFF-ON vs. pABI5:HA-YFP-ERF58 phyB-ON-OFF	-7.467	-9.937 to -4.997	Yes	****	<0.0001
	pABI5:YFP-HA phyB-OFF-ON vs. ACT7:YFP-HA phyB-OFF	0.7133	-1.757 to 3.183	No	ns	0.995
	pABI5:YFP-HA phyB-OFF-ON vs. ACT7:YFP-HA phyB-OFF-ON	0.7133	-1.757 to 3.183	No	ns	0.995
	pABI5:YFP-HA phyB-OFF-ON vs. ACT7:YFP-HA phyB-ON	0.7133	-1.757 to 3.183	No	ns	0.995
	pABI5:YFP-HA phyB-OFF-ON vs. ACT7:YFP-HA phyB-ON-OFF	0.7133	-1.757 to 3.183	No	ns	0.995
	pABI5:YFP-HA phyB-OFF-ON vs. ACT7:HA-YFP-ERF58 phyB-OFF	0.7133	-1.757 to 3.183	No	ns	0.995
	pABI5:YFP-HA phyB-OFF-ON vs. ACT7:HA-YFP-ERF58 phyB-OFF-ON	0.7133	-1.757 to 3.183	No	ns	0.995
	pABI5:YFP-HA phyB-OFF-ON vs. ACT7:HA-YFP-ERF58 phyB-ON	0.7133	-1.757 to 3.183	No	ns	0.995
	pABI5:YFP-HA phyB-OFF-ON vs. ACT7:HA-YFP-ERF58 phyB-ON-OFF	0.7133	-1.757 to 3.183	No	ns	0.995
	pABI5:YFP-HA phyB-ON vs. pABI5:YFP-HA phyB-ON-OFF	-0.12	-2.590 to 2.350	No	ns	>0.9999
	pABI5:YFP-HA phyB-ON vs. pABI5:HA-YFP-ERF58 phyB-OFF	-6.243	-8.713 to -3.773	Yes	****	<0.0001
	pABI5:YFP-HA phyB-ON vs. pABI5:HA-YFP-ERF58 phyB-OFF-ON	-2.983	-5.453 to -0.5132	Yes	***	0.0009
	pABI5:YFP-HA phyB-ON vs. pABI5:HA-YFP-ERF58 phyB-ON	-2.023	-4.493 to 0.4468	No	ns	0.0696
	pABI5:YFP-HA phyB-ON vs. pABI5:HA-YFP-ERF58 phyB-ON-OFF	-7.75	-10.22 to -5.280	Yes	****	<0.0001
	pABI5:YFP-HA phyB-ON vs. ACT7:YFP-HA phyB-OFF	0.43	-2.040 to 2.900	No	ns	>0.9999
	pABI5:YFP-HA phyB-ON vs. ACT7:YFP-HA phyB-OFF-ON	0.43	-2.040 to 2.900	No	ns	>0.9999
	pABI5:YFP-HA phyB-ON vs. ACT7:YFP-HA phyB-ON	0.43	-2.040 to 2.900	No	ns	>0.9999
	pABI5:YFP-HA phyB-ON vs. ACT7:YFP-HA phyB-ON-OFF	0.43	-2.040 to 2.900	No	ns	>0.9999
	pABI5:YFP-HA phyB-ON vs. ACT7:HA-YFP-ERF58 phyB-OFF	0.43	-2.040 to 2.900	No	ns	>0.9999
	pABI5:YFP-HA phyB-ON vs. ACT7:HA-YFP-ERF58 phyB-OFF-ON	0.43	-2.040 to 2.900	No	ns	>0.9999
	pABI5:YFP-HA phyB-ON vs. ACT7:HA-YFP-ERF58 phyB-ON	0.43	-2.040 to 2.900	No	ns	>0.9999
	pABI5:YFP-HA phyB-ON vs. ACT7:HA-YFP-ERF58 phyB-ON-OFF	0.43	-2.040 to 2.900	No	ns	>0.9999
	pABI5:YFP-HA phyB-ON-OFF vs. pABI5:HA-YFP-ERF58 phyB-OFF	-6.123	-8.593 to -3.653	Yes	****	<0.0001
	pABI5:YFP-HA phyB-ON-OFF vs. pABI5:HA-YFP-ERF58 phyB-OFF-ON	-2.863	-5.333 to -0.3932	Yes	**	0.0015
	pABI5:YFP-HA phyB-ON-OFF vs. pABI5:HA-YFP-ERF58 phyB-ON	-1.903	-4.373 to 0.5668	No	ns	0.1109
	pABI5:YFP-HA phyB-ON-OFF vs. pABI5:HA-YFP-ERF58 phyB-ON-OFF	-7.63	-10.10 to -5.160	Yes	****	<0.0001
	pABI5:YFP-HA phyB-ON-OFF vs. ACT7:YFP-HA phyB-OFF	0.55	-1.920 to 3.020	No	ns	0.9997
	pABI5:YFP-HA phyB-ON-OFF vs. ACT7:YFP-HA phyB-OFF-ON	0.55	-1.920 to 3.020	No	ns	0.9997
	pABI5:YFP-HA phyB-ON-OFF vs. ACT7:YFP-HA phyB-ON	0.55	-1.920 to 3.020	No	ns	0.9997
	pABI5:YFP-HA phyB-ON-OFF vs. ACT7:YFP-HA phyB-ON-OFF	0.55	-1.920 to 3.020	No	ns	0.9997
	pABI5:YFP-HA phyB-ON-OFF vs. ACT7:HA-YFP-ERF58 phyB-OFF	0.55	-1.920 to 3.020	No	ns	0.9997
	pABI5:YFP-HA phyB-ON-OFF vs. ACT7:HA-YFP-ERF58 phyB-OFF-ON	0.55	-1.920 to 3.020	No	ns	0.9997
	pABI5:YFP-HA phyB-ON-OFF vs. ACT7:HA-YFP-ERF58 phyB-ON	0.55	-1.920 to 3.020	No	ns	0.9997
	pABI5:YFP-HA phyB-ON-OFF vs. ACT7:HA-YFP-ERF58 phyB-ON-OFF	0.55	-1.920 to 3.020	No	ns	0.9997
	pABI5:HA-YFP-ERF58 phyB-OFF vs. pABI5:HA-YFP-ERF58 phyB-OFF-ON	3.26	0.7898 to 5.730	Yes	***	0.0002
	pABI5:HA-YFP-ERF58 phyB-OFF vs. pABI5:HA-YFP-ERF58 phyB-ON	4.22	1.750 to 6.690	Yes	****	<0.0001
	pABI5:HA-YFP-ERF58 phyB-OFF vs. pABI5:HA-YFP-ERF58 phyB-ON-OFF	-1.507	-3.977 to 0.9635	No	ns	0.3991
	pABI5:HA-YFP-ERF58 phyB-OFF vs. ACT7:YFP-HA phyB-OFF	6.673	4.203 to 9.143	Yes	****	<0.0001
	pABI5:HA-YFP-ERF58 phyB-OFF vs. ACT7:YFP-HA phyB-OFF-ON	6.673	4.203 to 9.143	Yes	****	<0.0001
	pABI5:HA-YFP-ERF58 phyB-OFF vs. ACT7:YFP-HA phyB-ON	6.673	4.203 to 9.143	Yes	****	<0.0001
	pABI5:HA-YFP-ERF58 phyB-OFF vs. ACT7:YFP-HA phyB-ON-OFF	6.673	4.203 to 9.143	Yes	****	<0.0001
	pABI5:HA-YFP-ERF58 phyB-OFF vs. ACT7:HA-YFP-ERF58 phyB-OFF	6.673	4.203 to 9.143	Yes	****	<0.0001
	pABI5:HA-YFP-ERF58 phyB-OFF vs. ACT7:HA-YFP-ERF58 phyB-OFF-ON	6.673	4.203 to 9.143	Yes	****	<0.0001
	pABI5:HA-YFP-ERF58 phyB-OFF vs. ACT7:HA-YFP-ERF58 phyB-ON	6.673	4.203 to 9.143	Yes	****	<0.0001
	pABI5:HA-YFP-ERF58 phyB-OFF vs. ACT7:HA-YFP-ERF58 phyB-ON-OFF	6.673	4.203 to 9.143	Yes	****	<0.0001
	pABI5:HA-YFP-ERF58 phyB-OFF-ON vs. pABI5:HA-YFP-ERF58 phyB-ON	0.96	-1.510 to 3.430	No	ns	0.9343
	pABI5:HA-YFP-ERF58 phyB-OFF-ON vs. pABI5:HA-YFP-ERF58 phyB-ON-OFF	-4.767	-7.237 to -2.297	Yes	****	<0.0001
	pABI5:HA-YFP-ERF58 phyB-OFF-ON vs. ACT7:YFP-HA phyB-OFF	3.413	0.9432 to 5.883	Yes	***	0.0001
	pABI5:HA-YFP-ERF58 phyB-OFF-ON vs. ACT7:YFP-HA phyB-OFF-ON	3.413	0.9432 to 5.883	Yes	***	0.0001
	pABI5:HA-YFP-ERF58 phyB-OFF-ON vs. ACT7:YFP-HA phyB-ON	3.413	0.9432 to 5.883	Yes	***	0.0001
	pABI5:HA-YFP-ERF58 phyB-OFF-ON vs. ACT7:YFP-HA phyB-ON-OFF	3.413	0.9432 to 5.883	Yes	***	0.0001
	pABI5:HA-YFP-ERF58 phyB-OFF-ON vs. ACT7:HA-YFP-ERF58 phyB-OFF	3.413	0.9432 to 5.883	Yes	***	0.0001
	pABI5:HA-YFP-ERF58 phyB-OFF-ON vs. ACT7:HA-YFP-ERF58 phyB-OFF-ON	3.413	0.9432 to 5.883	Yes	***	0.0001
	pABI5:HA-YFP-ERF58 phyB-OFF-ON vs. ACT7:HA-YFP-ERF58 phyB-ON	3.413	0.9432 to 5.883	Yes	***	0.0001
	pABI5:HA-YFP-ERF58 phyB-OFF-ON vs. ACT7:HA-YFP-ERF58 phyB-ON-OFF	3.413	0.9432 to 5.883	Yes	***	0.0001
	pABI5:HA-YFP-ERF58 phyB-ON vs. pABI5:HA-YFP-ERF58 phyB-ON-OFF	-5.727	-8.197 to -3.257	Yes	****	<0.0001
	pABI5:HA-YFP-ERF58 phyB-ON vs. ACT7:YFP-HA phyB-OFF	2.453	-0.01682 to 4.923	No	*	0.0108
	pABI5:HA-YFP-ERF58 phyB-ON vs. ACT7:YFP-HA phyB-OFF-ON	2.453	-0.01682 to 4.923	No	*	0.0108
	pABI5:HA-YFP-ERF58 phyB-ON vs. ACT7:YFP-HA phyB-ON	2.453	-0.01682 to 4.923	No	*	0.0108
	pABI5:HA-YFP-ERF58 phyB-ON vs. ACT7:YFP-HA phyB-ON-OFF	2.453	-0.01682 to 4.923	No	*	0.0108
	pABI5:HA-YFP-ERF58 phyB-ON vs. ACT7:HA-YFP-ERF58 phyB-OFF	2.453	-0.01682 to 4.923	No	*	0.0108
	pABI5:HA-YFP-ERF58 phyB-ON vs. ACT7:HA-YFP-ERF58 phyB-OFF-ON	2.453	-0.01682 to 4.923	No	*	0.0108
	pABI5:HA-YFP-ERF58 phyB-ON vs. ACT7:HA-YFP-ERF58 phyB-ON	2.453	-0.01682 to 4.923	No	*	0.0108
	pABI5:HA-YFP-ERF58 phyB-ON vs. ACT7:HA-YFP-ERF58 phyB-ON-OFF	2.453	-0.01682 to 4.923	No	*	0.0108
	pABI5:HA-YFP-ERF58 phyB-ON-OFF vs. ACT7:YFP-HA phyB-OFF	8.18	5.710 to 10.65	Yes	****	<0.0001
	pABI5:HA-YFP-ERF58 phyB-ON-OFF vs. ACT7:YFP-HA phyB-OFF-ON	8.18	5.710 to 10.65	Yes	****	<0.0001
	pABI5:HA-YFP-ERF58 phyB-ON-OFF vs. ACT7:YFP-HA phyB-ON	8.18	5.710 to 10.65	Yes	****	<0.0001
	pABI5:HA-YFP-ERF58 phyB-ON-OFF vs. ACT7:YFP-HA phyB-ON-OFF	8.18	5.710 to 10.65	Yes	****	<0.0001
	pABI5:HA-YFP-ERF58 phyB-ON-OFF vs. ACT7:HA-YFP-ERF58 phyB-OFF	8.18	5.710 to 10.65	Yes	****	<0.0001
	pABI5:HA-YFP-ERF58 phyB-ON-OFF vs. ACT7:HA-YFP-ERF58 phyB-OFF-ON	8.18	5.710 to 10.65	Yes	****	<0.0001
	pABI5:HA-YFP-ERF58 phyB-ON-OFF vs. ACT7:HA-YFP-ERF58 phyB-ON	8.18	5.710 to 10.65	Yes	****	<0.0001
	pABI5:HA-YFP-ERF58 phyB-ON-OFF vs. ACT7:HA-YFP-ERF58 phyB-ON-OFF	8.18	5.710 to 10.65	Yes	****	<0.0001
	ACT7:YFP-HA phyB-OFF vs. ACT7:YFP-HA phyB-OFF-ON	0	-2.470 to 2.470	No	ns	>0.9999
	ACT7:YFP-HA phyB-OFF vs. ACT7:YFP-HA phyB-ON	0	-2.470 to 2.470	No	ns	>0.9999
	ACT7:YFP-HA phyB-OFF vs. ACT7:YFP-HA phyB-ON-OFF	0	-2.470 to 2.470	No	ns	>0.9999
	ACT7:YFP-HA phyB-OFF vs. ACT7:HA-YFP-ERF58 phyB-OFF	0	-2.470 to 2.470	No	ns	>0.9999
	ACT7:YFP-HA phyB-OFF vs. ACT7:HA-YFP-ERF58 phyB-OFF-ON	0	-2.470 to 2.470	No	ns	>0.9999
	ACT7:YFP-HA phyB-OFF vs. ACT7:HA-YFP-ERF58 phyB-ON	0	-2.470 to 2.470	No	ns	>0.9999
	ACT7:YFP-HA phyB-OFF vs. ACT7:HA-YFP-ERF58 phyB-ON-OFF	0	-2.470 to 2.470	No	ns	>0.9999
	ACT7:YFP-HA phyB-OFF-ON vs. ACT7:YFP-HA phyB-ON	0	-2.470 to 2.470	No	ns	>0.9999
	ACT7:YFP-HA phyB-OFF-ON vs. ACT7:YFP-HA phyB-ON-OFF	0	-2.470 to 2.470	No	ns	>0.9999
	ACT7:YFP-HA phyB-OFF-ON vs. ACT7:HA-YFP-ERF58 phyB-OFF	0	-2.470 to 2.470	No	ns	>0.9999
	ACT7:YFP-HA phyB-OFF-ON vs. ACT7:HA-YFP-ERF58 phyB-OFF-ON	0	-2.470 to 2.470	No	ns	>0.9999
	ACT7:YFP-HA phyB-OFF-ON vs. ACT7:HA-YFP-ERF58 phyB-ON	0	-2.470 to 2.470	No	ns	>0.9999
	ACT7:YFP-HA phyB-OFF-ON vs. ACT7:HA-YFP-ERF58 phyB-ON-OFF	0	-2.470 to 2.470	No	ns	>0.9999
	ACT7:YFP-HA phyB-ON vs. ACT7:YFP-HA phyB-ON-OFF	0	-2.470 to 2.470	No	ns	>0.9999
	ACT7:YFP-HA phyB-ON vs. ACT7:HA-YFP-ERF58 phyB-OFF	0	-2.470 to 2.470	No	ns	>0.9999
	ACT7:YFP-HA phyB-ON vs. ACT7:HA-YFP-ERF58 phyB-OFF-ON	0	-2.470 to 2.470	No	ns	>0.9999
	ACT7:YFP-HA phyB-ON vs. ACT7:HA-YFP-ERF58 phyB-ON	0	-2.470 to 2.470	No	ns	>0.9999
	ACT7:YFP-HA phyB-ON vs. ACT7:HA-YFP-ERF58 phyB-ON-OFF	0	-2.470 to 2.470	No	ns	>0.9999
	ACT7:YFP-HA phyB-ON-OFF vs. ACT7:HA-YFP-ERF58 phyB-OFF	0	-2.470 to 2.470	No	ns	>0.9999
	ACT7:YFP-HA phyB-ON-OFF vs. ACT7:HA-YFP-ERF58 phyB-OFF-ON	0	-2.470 to 2.470	No	ns	>0.9999
	ACT7:YFP-HA phyB-ON-OFF vs. ACT7:HA-YFP-ERF58 phyB-ON	0	-2.470 to 2.470	No	ns	>0.9999
	ACT7:YFP-HA phyB-ON-OFF vs. ACT7:HA-YFP-ERF58 phyB-ON-OFF	0	-2.470 to 2.470	No	ns	>0.9999
	ACT7:HA-YFP-ERF58 phyB-OFF vs. ACT7:HA-YFP-ERF58 phyB-OFF-ON	0	-2.470 to 2.470	No	ns	>0.9999
	ACT7:HA-YFP-ERF58 phyB-OFF vs. ACT7:HA-YFP-ERF58 phyB-ON	0	-2.470 to 2.470	No	ns	>0.9999
	ACT7:HA-YFP-ERF58 phyB-OFF vs. ACT7:HA-YFP-ERF58 phyB-ON-OFF	0	-2.470 to 2.470	No	ns	>0.9999
	ACT7:HA-YFP-ERF58 phyB-OFF-ON vs. ACT7:HA-YFP-ERF58 phyB-ON	0	-2.470 to 2.470	No	ns	>0.9999
	ACT7:HA-YFP-ERF58 phyB-OFF-ON vs. ACT7:HA-YFP-ERF58 phyB-ON-OFF	0	-2.470 to 2.470	No	ns	>0.9999
	ACT7:HA-YFP-ERF58 phyB-ON vs. ACT7:HA-YFP-ERF58 phyB-ON-OFF	0	-2.470 to 2.470	No	ns	>0.9999

## Sheet: fig 7
Figure 7
a,b	germination assay
	Biological replicate 1	germination rate (%)
		5 µM PAC	2.5 µM PAC	1 µM PAC	0.5 µM PAC	0.25 µM PAC	0.1 µM PAC	0	1 µM GA3	5 µM GA3	10 µM GA3	20µM GA3	50 µM GA3	100 µM GA3
	Col-0	0	0	0	0	0	0	0	0	0.15	0.383333	0.716667	0.916667	1
	erf55-1 erf58-2	0	0.233333	0.583333	0.85	1	1	1	1	1	1	1	1	1
	ERF58ox 21C	0	0	0	0	0	0	0	0	0	0.233333	0.35	0.65	1
	ERF58ox 2A	0	0	0	0	0	0	0	0	0	0.0166667	0.233333	0.583333	0.85
	Biological replicate 2	germination rate (%)
		5 µM PAC	2.5 µM PAC	1 µM PAC	0.5 µM PAC	0.25 µM PAC	0.1 µM PAC	0	1 µM GA3	5 µM GA3	10 µM GA3	20µM GA3	50 µM GA3	100 µM GA3
	Col-0	0	0	0	0	0	0	0	0	0.266667	0.483333	0.766667	0.883333	1
	erf55-1 erf58-2	0	0.25	0.6	0.85	1	1	1	1	1	1	1	1	1
	ERF58ox 21C	0	0	0	0	0	0	0	0	0	0.183333	0.3	0.7	1
	ERF58ox 2A	0	0	0	0	0	0	0	0	0	0.05	0.283333	0.683333	0.85
	Biological replicate 3	germination rate (%)
		5 µM PAC	2.5 µM PAC	1 µM PAC	0.5 µM PAC	0.25 µM PAC	0.1 µM PAC	0	1 µM GA3	5 µM GA3	10 µM GA3	20µM GA3	50 µM GA3	100 µM GA3
	Col-0	0	0	0	0	0	0	0	0	0.183333	0.416667	0.683333	0.9	1
	erf55-1 erf58-2	0	0.2	0.516667	0.766667	1	1	1	1	1	1	1	1	1
	ERF58ox 21C	0	0	0	0	0	0	0	0	0	0.2	0.3	0.683333	1
	ERF58ox 2A	0	0	0	0	0	0	0	0	0	0.0666667	0.266667	0.616667	0.816667
	average	germination rate (%)
		5 µM PAC	2.5 µM PAC	1 µM PAC	0.5 µM PAC	0.25 µM PAC	0.1 µM PAC	0	1 µM GA3	5 µM GA3	10 µM GA3	20µM GA3	50 µM GA3	100 µM GA3
	Col-0	0	0	0	0	0	0	0	0	0.2	0.427778	0.722222	0.9	1
	erf55-1 erf58-2	0	0.227778	0.566667	0.822222	1	1	1	1	1	1	1	1	1
	ERF58ox 21C	0	0	0	0	0	0	0	0	0	0.205556	0.316667	0.677778	1
	ERF58ox 2A	0	0	0	0	0	0	0	0	0	0.0444444	0.261111	0.627778	0.838889
		S.D.
		5 µM PAC	2.5 µM PAC	1 µM PAC	0.5 µM PAC	0.25 µM PAC	0.1 µM PAC	0	1 µM GA3	5 µM GA3	10 µM GA3	20µM GA3	50 µM GA3	100 µM GA3
	Col-0	0	0	0	0	0	0	0	0	0.0600925	0.0509175	0.0419435	0.0166667	0
	erf55-1 erf58-2	0	0.0254588	0.0440959	0.0481125	0	0	0	0	0	0	0	0	0
	ERF58ox 21C	0	0	0	0	0	0	0	0	0	0.0254588	0.0288675	0.0254588	0
	ERF58ox 2A	0	0	0	0	0	0	0	0	0	0.0254588	0.0254588	0.0509175	0.019245
	Figure 7a_Statistical analysis									Figure 7b_Statistical analysis
	Two-way ANOVA	Ordinary								Two-way ANOVA	Ordinary
	Alpha	0.05								Alpha	0.05
	Source of Variation	% of total variation	P value	P value summary	Significant?					Source of Variation	% of total variation	P value	P value summary	Significant?
	Interaction	14.87	<0.0001	****	Yes					Interaction	22.91	<0.0001	****	Yes
	Row Factor	37.47	<0.0001	****	Yes					Row Factor	7.636	<0.0001	****	Yes
	Column Factor	47.46	<0.0001	****	Yes					Column Factor	69.36	<0.0001	****	Yes
	ANOVA table	SS	DF	MS	F (DFn, DFd)	P value				ANOVA table	SS	DF	MS	F (DFn, DFd)	P value
	Interaction	22801	18	1267	F (18, 56) = 234.4	P<0.0001				Interaction	22625	18	1257	F (18, 56) = 782.1	P<0.0001
	Row Factor	57459	6	9577	F (6, 56) = 1772	P<0.0001				Row Factor	7542	6	1257	F (6, 56) = 782.1	P<0.0001
	Column Factor	72773	3	24258	F (3, 56) = 4488	P<0.0001				Column Factor	68508	3	22836	F (3, 56) = 14209	P<0.0001
	Residual	302.7	56	5.405						Residual	90	56	1.607
	Data summary									Data summary
	Number of columns (Column Factor)	4								Number of columns (Column Factor)	4
	Number of rows (Row Factor)	7								Number of rows (Row Factor)	7
	Number of values	84								Number of values	84
	Tukey's multiple comparisons test	Mean Diff.	95.00% CI of diff.	Below threshold?	Summary	Adjusted P Value				Tukey's multiple comparisons test	Mean Diff.	95.00% CI of diff.	Below threshold?	Summary	Adjusted P Value
	0 µM GA3:Col-0 vs. 0 µM GA3:erf55-1 erf58-2	-100	-107.4 to -92.58	Yes	****	<0.0001				0 µM PAC:Col-0 vs. 0 µM PAC:erf55-1 erf58-2	-100	-104.0 to -95.95	Yes	****	<0.0001
	0 µM GA3:Col-0 vs. 0 µM GA3:ERF58ox 21C	0	-7.423 to 7.423	No	ns	>0.9999				0 µM PAC:Col-0 vs. 0 µM PAC:ERF58ox 21C	0	-4.048 to 4.048	No	ns	>0.9999
	0 µM GA3:Col-0 vs. 0 µM GA3:ERF58ox 2A	0	-7.423 to 7.423	No	ns	>0.9999				0 µM PAC:Col-0 vs. 0 µM PAC:ERF58ox 2A	0	-4.048 to 4.048	No	ns	>0.9999
	0 µM GA3:Col-0 vs. 1 µM GA3:Col-0	0	-7.423 to 7.423	No	ns	>0.9999				0 µM PAC:Col-0 vs. 0.1 µM PAC:Col-0	0	-4.048 to 4.048	No	ns	>0.9999
	0 µM GA3:Col-0 vs. 1 µM GA3:erf55-1 erf58-2	-100	-107.4 to -92.58	Yes	****	<0.0001				0 µM PAC:Col-0 vs. 0.1 µM PAC:erf55-1 erf58-2	-100	-104.0 to -95.95	Yes	****	<0.0001
	0 µM GA3:Col-0 vs. 1 µM GA3:ERF58ox 21C	0	-7.423 to 7.423	No	ns	>0.9999				0 µM PAC:Col-0 vs. 0.1 µM PAC:ERF58ox 21C	0	-4.048 to 4.048	No	ns	>0.9999
	0 µM GA3:Col-0 vs. 1 µM GA3:ERF58ox 2A	0	-7.423 to 7.423	No	ns	>0.9999				0 µM PAC:Col-0 vs. 0.1 µM PAC:ERF58ox 2A	0	-4.048 to 4.048	No	ns	>0.9999
	0 µM GA3:Col-0 vs. 5 µM GA3:Col-0	-20	-27.42 to -12.58	Yes	****	<0.0001				0 µM PAC:Col-0 vs. 0.25 µM PAC:Col-0	0	-4.048 to 4.048	No	ns	>0.9999
	0 µM GA3:Col-0 vs. 5 µM GA3:erf55-1 erf58-2	-100	-107.4 to -92.58	Yes	****	<0.0001				0 µM PAC:Col-0 vs. 0.25 µM PAC:erf55-1 erf58-2	-100	-104.0 to -95.95	Yes	****	<0.0001
	0 µM GA3:Col-0 vs. 5 µM GA3:ERF58ox 21C	0	-7.423 to 7.423	No	ns	>0.9999				0 µM PAC:Col-0 vs. 0.25 µM PAC:ERF58ox 21C	0	-4.048 to 4.048	No	ns	>0.9999
	0 µM GA3:Col-0 vs. 5 µM GA3:ERF58ox 2A	0	-7.423 to 7.423	No	ns	>0.9999				0 µM PAC:Col-0 vs. 0.25 µM PAC:ERF58ox 2A	0	-4.048 to 4.048	No	ns	>0.9999
	0 µM GA3:Col-0 vs. 10 µM GA3:Col-0	-42.67	-50.09 to -35.24	Yes	****	<0.0001				0 µM PAC:Col-0 vs. 0.5 µM PAC:Col-0	0	-4.048 to 4.048	No	ns	>0.9999
	0 µM GA3:Col-0 vs. 10 µM GA3:erf55-1 erf58-2	-100	-107.4 to -92.58	Yes	****	<0.0001				0 µM PAC:Col-0 vs. 0.5 µM PAC:erf55-1 erf58-2	-82.33	-86.38 to -78.29	Yes	****	<0.0001
	0 µM GA3:Col-0 vs. 10 µM GA3:ERF58ox 21C	-20.33	-27.76 to -12.91	Yes	****	<0.0001				0 µM PAC:Col-0 vs. 0.5 µM PAC:ERF58ox 21C	0	-4.048 to 4.048	No	ns	>0.9999
	0 µM GA3:Col-0 vs. 10 µM GA3:ERF58ox 2A	-4.667	-12.09 to 2.757	No	ns	0.7634				0 µM PAC:Col-0 vs. 0.5 µM PAC:ERF58ox 2A	0	-4.048 to 4.048	No	ns	>0.9999
	0 µM GA3:Col-0 vs. 20 µM GA3:Col-0	-72.33	-79.76 to -64.91	Yes	****	<0.0001				0 µM PAC:Col-0 vs. 1 µM PAC:Col-0	0	-4.048 to 4.048	No	ns	>0.9999
	0 µM GA3:Col-0 vs. 20 µM GA3:erf55-1 erf58-2	-100	-107.4 to -92.58	Yes	****	<0.0001				0 µM PAC:Col-0 vs. 1 µM PAC:erf55-1 erf58-2	-56.67	-60.71 to -52.62	Yes	****	<0.0001
	0 µM GA3:Col-0 vs. 20 µM GA3:ERF58ox 21C	-31.67	-39.09 to -24.24	Yes	****	<0.0001				0 µM PAC:Col-0 vs. 1 µM PAC:ERF58ox 21C	0	-4.048 to 4.048	No	ns	>0.9999
	0 µM GA3:Col-0 vs. 20 µM GA3:ERF58ox 2A	-26	-33.42 to -18.58	Yes	****	<0.0001				0 µM PAC:Col-0 vs. 1 µM PAC:ERF58ox 2A	0	-4.048 to 4.048	No	ns	>0.9999
	0 µM GA3:Col-0 vs. 50 µM GA3:Col-0	-90	-97.42 to -82.58	Yes	****	<0.0001				0 µM PAC:Col-0 vs. 2.5 µM PAC:Col-0	0	-4.048 to 4.048	No	ns	>0.9999
	0 µM GA3:Col-0 vs. 50 µM GA3:erf55-1 erf58-2	-100	-107.4 to -92.58	Yes	****	<0.0001				0 µM PAC:Col-0 vs. 2.5 µM PAC:erf55-1 erf58-2	-22.67	-26.71 to -18.62	Yes	****	<0.0001
	0 µM GA3:Col-0 vs. 50 µM GA3:ERF58ox 21C	-67.67	-75.09 to -60.24	Yes	****	<0.0001				0 µM PAC:Col-0 vs. 2.5 µM PAC:ERF58ox 21C	0	-4.048 to 4.048	No	ns	>0.9999
	0 µM GA3:Col-0 vs. 50 µM GA3:ERF58ox 2A	-62.67	-70.09 to -55.24	Yes	****	<0.0001				0 µM PAC:Col-0 vs. 2.5 µM PAC:ERF58ox 2A	0	-4.048 to 4.048	No	ns	>0.9999
	0 µM GA3:Col-0 vs. 100 µM GA3:Col-0	-100	-107.4 to -92.58	Yes	****	<0.0001				0 µM PAC:Col-0 vs. 5 µM PAC:Col-0	0	-4.048 to 4.048	No	ns	>0.9999
	0 µM GA3:Col-0 vs. 100 µM GA3:erf55-1 erf58-2	-100	-107.4 to -92.58	Yes	****	<0.0001				0 µM PAC:Col-0 vs. 5 µM PAC:erf55-1 erf58-2	0	-4.048 to 4.048	No	ns	>0.9999
	0 µM GA3:Col-0 vs. 100 µM GA3:ERF58ox 21C	-100	-107.4 to -92.58	Yes	****	<0.0001				0 µM PAC:Col-0 vs. 5 µM PAC:ERF58ox 21C	0	-4.048 to 4.048	No	ns	>0.9999
	0 µM GA3:Col-0 vs. 100 µM GA3:ERF58ox 2A	-84	-91.42 to -76.58	Yes	****	<0.0001				0 µM PAC:Col-0 vs. 5 µM PAC:ERF58ox 2A	0	-4.048 to 4.048	No	ns	>0.9999
	0 µM GA3:erf55-1 erf58-2 vs. 0 µM GA3:ERF58ox 21C	100	92.58 to 107.4	Yes	****	<0.0001				0 µM PAC:erf55-1 erf58-2 vs. 0 µM PAC:ERF58ox 21C	100	95.95 to 104.0	Yes	****	<0.0001
	0 µM GA3:erf55-1 erf58-2 vs. 0 µM GA3:ERF58ox 2A	100	92.58 to 107.4	Yes	****	<0.0001				0 µM PAC:erf55-1 erf58-2 vs. 0 µM PAC:ERF58ox 2A	100	95.95 to 104.0	Yes	****	<0.0001
	0 µM GA3:erf55-1 erf58-2 vs. 1 µM GA3:Col-0	100	92.58 to 107.4	Yes	****	<0.0001				0 µM PAC:erf55-1 erf58-2 vs. 0.1 µM PAC:Col-0	100	95.95 to 104.0	Yes	****	<0.0001
	0 µM GA3:erf55-1 erf58-2 vs. 1 µM GA3:erf55-1 erf58-2	0	-7.423 to 7.423	No	ns	>0.9999				0 µM PAC:erf55-1 erf58-2 vs. 0.1 µM PAC:erf55-1 erf58-2	0	-4.048 to 4.048	No	ns	>0.9999
	0 µM GA3:erf55-1 erf58-2 vs. 1 µM GA3:ERF58ox 21C	100	92.58 to 107.4	Yes	****	<0.0001				0 µM PAC:erf55-1 erf58-2 vs. 0.1 µM PAC:ERF58ox 21C	100	95.95 to 104.0	Yes	****	<0.0001
	0 µM GA3:erf55-1 erf58-2 vs. 1 µM GA3:ERF58ox 2A	100	92.58 to 107.4	Yes	****	<0.0001				0 µM PAC:erf55-1 erf58-2 vs. 0.1 µM PAC:ERF58ox 2A	100	95.95 to 104.0	Yes	****	<0.0001
	0 µM GA3:erf55-1 erf58-2 vs. 5 µM GA3:Col-0	80	72.58 to 87.42	Yes	****	<0.0001				0 µM PAC:erf55-1 erf58-2 vs. 0.25 µM PAC:Col-0	100	95.95 to 104.0	Yes	****	<0.0001
	0 µM GA3:erf55-1 erf58-2 vs. 5 µM GA3:erf55-1 erf58-2	0	-7.423 to 7.423	No	ns	>0.9999				0 µM PAC:erf55-1 erf58-2 vs. 0.25 µM PAC:erf55-1 erf58-2	0	-4.048 to 4.048	No	ns	>0.9999
	0 µM GA3:erf55-1 erf58-2 vs. 5 µM GA3:ERF58ox 21C	100	92.58 to 107.4	Yes	****	<0.0001				0 µM PAC:erf55-1 erf58-2 vs. 0.25 µM PAC:ERF58ox 21C	100	95.95 to 104.0	Yes	****	<0.0001
	0 µM GA3:erf55-1 erf58-2 vs. 5 µM GA3:ERF58ox 2A	100	92.58 to 107.4	Yes	****	<0.0001				0 µM PAC:erf55-1 erf58-2 vs. 0.25 µM PAC:ERF58ox 2A	100	95.95 to 104.0	Yes	****	<0.0001
	0 µM GA3:erf55-1 erf58-2 vs. 10 µM GA3:Col-0	57.33	49.91 to 64.76	Yes	****	<0.0001				0 µM PAC:erf55-1 erf58-2 vs. 0.5 µM PAC:Col-0	100	95.95 to 104.0	Yes	****	<0.0001
	0 µM GA3:erf55-1 erf58-2 vs. 10 µM GA3:erf55-1 erf58-2	0	-7.423 to 7.423	No	ns	>0.9999				0 µM PAC:erf55-1 erf58-2 vs. 0.5 µM PAC:erf55-1 erf58-2	17.67	13.62 to 21.71	Yes	****	<0.0001
	0 µM GA3:erf55-1 erf58-2 vs. 10 µM GA3:ERF58ox 21C	79.67	72.24 to 87.09	Yes	****	<0.0001				0 µM PAC:erf55-1 erf58-2 vs. 0.5 µM PAC:ERF58ox 21C	100	95.95 to 104.0	Yes	****	<0.0001
	0 µM GA3:erf55-1 erf58-2 vs. 10 µM GA3:ERF58ox 2A	95.33	87.91 to 102.8	Yes	****	<0.0001				0 µM PAC:erf55-1 erf58-2 vs. 0.5 µM PAC:ERF58ox 2A	100	95.95 to 104.0	Yes	****	<0.0001
	0 µM GA3:erf55-1 erf58-2 vs. 20 µM GA3:Col-0	27.67	20.24 to 35.09	Yes	****	<0.0001				0 µM PAC:erf55-1 erf58-2 vs. 1 µM PAC:Col-0	100	95.95 to 104.0	Yes	****	<0.0001
	0 µM GA3:erf55-1 erf58-2 vs. 20 µM GA3:erf55-1 erf58-2	0	-7.423 to 7.423	No	ns	>0.9999				0 µM PAC:erf55-1 erf58-2 vs. 1 µM PAC:erf55-1 erf58-2	43.33	39.29 to 47.38	Yes	****	<0.0001
	0 µM GA3:erf55-1 erf58-2 vs. 20 µM GA3:ERF58ox 21C	68.33	60.91 to 75.76	Yes	****	<0.0001				0 µM PAC:erf55-1 erf58-2 vs. 1 µM PAC:ERF58ox 21C	100	95.95 to 104.0	Yes	****	<0.0001
	0 µM GA3:erf55-1 erf58-2 vs. 20 µM GA3:ERF58ox 2A	74	66.58 to 81.42	Yes	****	<0.0001				0 µM PAC:erf55-1 erf58-2 vs. 1 µM PAC:ERF58ox 2A	100	95.95 to 104.0	Yes	****	<0.0001
	0 µM GA3:erf55-1 erf58-2 vs. 50 µM GA3:Col-0	10	2.577 to 17.42	Yes	***	0.0007				0 µM PAC:erf55-1 erf58-2 vs. 2.5 µM PAC:Col-0	100	95.95 to 104.0	Yes	****	<0.0001
	0 µM GA3:erf55-1 erf58-2 vs. 50 µM GA3:erf55-1 erf58-2	0	-7.423 to 7.423	No	ns	>0.9999				0 µM PAC:erf55-1 erf58-2 vs. 2.5 µM PAC:erf55-1 erf58-2	77.33	73.29 to 81.38	Yes	****	<0.0001
	0 µM GA3:erf55-1 erf58-2 vs. 50 µM GA3:ERF58ox 21C	32.33	24.91 to 39.76	Yes	****	<0.0001				0 µM PAC:erf55-1 erf58-2 vs. 2.5 µM PAC:ERF58ox 21C	100	95.95 to 104.0	Yes	****	<0.0001
	0 µM GA3:erf55-1 erf58-2 vs. 50 µM GA3:ERF58ox 2A	37.33	29.91 to 44.76	Yes	****	<0.0001				0 µM PAC:erf55-1 erf58-2 vs. 2.5 µM PAC:ERF58ox 2A	100	95.95 to 104.0	Yes	****	<0.0001
	0 µM GA3:erf55-1 erf58-2 vs. 100 µM GA3:Col-0	0	-7.423 to 7.423	No	ns	>0.9999				0 µM PAC:erf55-1 erf58-2 vs. 5 µM PAC:Col-0	100	95.95 to 104.0	Yes	****	<0.0001
	0 µM GA3:erf55-1 erf58-2 vs. 100 µM GA3:erf55-1 erf58-2	0	-7.423 to 7.423	No	ns	>0.9999				0 µM PAC:erf55-1 erf58-2 vs. 5 µM PAC:erf55-1 erf58-2	100	95.95 to 104.0	Yes	****	<0.0001
	0 µM GA3:erf55-1 erf58-2 vs. 100 µM GA3:ERF58ox 21C	0	-7.423 to 7.423	No	ns	>0.9999				0 µM PAC:erf55-1 erf58-2 vs. 5 µM PAC:ERF58ox 21C	100	95.95 to 104.0	Yes	****	<0.0001
	0 µM GA3:erf55-1 erf58-2 vs. 100 µM GA3:ERF58ox 2A	16	8.577 to 23.42	Yes	****	<0.0001				0 µM PAC:erf55-1 erf58-2 vs. 5 µM PAC:ERF58ox 2A	100	95.95 to 104.0	Yes	****	<0.0001
	0 µM GA3:ERF58ox 21C vs. 0 µM GA3:ERF58ox 2A	0	-7.423 to 7.423	No	ns	>0.9999				0 µM PAC:ERF58ox 21C vs. 0 µM PAC:ERF58ox 2A	0	-4.048 to 4.048	No	ns	>0.9999
	0 µM GA3:ERF58ox 21C vs. 1 µM GA3:Col-0	0	-7.423 to 7.423	No	ns	>0.9999				0 µM PAC:ERF58ox 21C vs. 0.1 µM PAC:Col-0	0	-4.048 to 4.048	No	ns	>0.9999
	0 µM GA3:ERF58ox 21C vs. 1 µM GA3:erf55-1 erf58-2	-100	-107.4 to -92.58	Yes	****	<0.0001				0 µM PAC:ERF58ox 21C vs. 0.1 µM PAC:erf55-1 erf58-2	-100	-104.0 to -95.95	Yes	****	<0.0001
	0 µM GA3:ERF58ox 21C vs. 1 µM GA3:ERF58ox 21C	0	-7.423 to 7.423	No	ns	>0.9999				0 µM PAC:ERF58ox 21C vs. 0.1 µM PAC:ERF58ox 21C	0	-4.048 to 4.048	No	ns	>0.9999
	0 µM GA3:ERF58ox 21C vs. 1 µM GA3:ERF58ox 2A	0	-7.423 to 7.423	No	ns	>0.9999				0 µM PAC:ERF58ox 21C vs. 0.1 µM PAC:ERF58ox 2A	0	-4.048 to 4.048	No	ns	>0.9999
	0 µM GA3:ERF58ox 21C vs. 5 µM GA3:Col-0	-20	-27.42 to -12.58	Yes	****	<0.0001				0 µM PAC:ERF58ox 21C vs. 0.25 µM PAC:Col-0	0	-4.048 to 4.048	No	ns	>0.9999
	0 µM GA3:ERF58ox 21C vs. 5 µM GA3:erf55-1 erf58-2	-100	-107.4 to -92.58	Yes	****	<0.0001				0 µM PAC:ERF58ox 21C vs. 0.25 µM PAC:erf55-1 erf58-2	-100	-104.0 to -95.95	Yes	****	<0.0001
	0 µM GA3:ERF58ox 21C vs. 5 µM GA3:ERF58ox 21C	0	-7.423 to 7.423	No	ns	>0.9999				0 µM PAC:ERF58ox 21C vs. 0.25 µM PAC:ERF58ox 21C	0	-4.048 to 4.048	No	ns	>0.9999
	0 µM GA3:ERF58ox 21C vs. 5 µM GA3:ERF58ox 2A	0	-7.423 to 7.423	No	ns	>0.9999				0 µM PAC:ERF58ox 21C vs. 0.25 µM PAC:ERF58ox 2A	0	-4.048 to 4.048	No	ns	>0.9999
	0 µM GA3:ERF58ox 21C vs. 10 µM GA3:Col-0	-42.67	-50.09 to -35.24	Yes	****	<0.0001				0 µM PAC:ERF58ox 21C vs. 0.5 µM PAC:Col-0	0	-4.048 to 4.048	No	ns	>0.9999
	0 µM GA3:ERF58ox 21C vs. 10 µM GA3:erf55-1 erf58-2	-100	-107.4 to -92.58	Yes	****	<0.0001				0 µM PAC:ERF58ox 21C vs. 0.5 µM PAC:erf55-1 erf58-2	-82.33	-86.38 to -78.29	Yes	****	<0.0001
	0 µM GA3:ERF58ox 21C vs. 10 µM GA3:ERF58ox 21C	-20.33	-27.76 to -12.91	Yes	****	<0.0001				0 µM PAC:ERF58ox 21C vs. 0.5 µM PAC:ERF58ox 21C	0	-4.048 to 4.048	No	ns	>0.9999
	0 µM GA3:ERF58ox 21C vs. 10 µM GA3:ERF58ox 2A	-4.667	-12.09 to 2.757	No	ns	0.7634				0 µM PAC:ERF58ox 21C vs. 0.5 µM PAC:ERF58ox 2A	0	-4.048 to 4.048	No	ns	>0.9999
	0 µM GA3:ERF58ox 21C vs. 20 µM GA3:Col-0	-72.33	-79.76 to -64.91	Yes	****	<0.0001				0 µM PAC:ERF58ox 21C vs. 1 µM PAC:Col-0	0	-4.048 to 4.048	No	ns	>0.9999
	0 µM GA3:ERF58ox 21C vs. 20 µM GA3:erf55-1 erf58-2	-100	-107.4 to -92.58	Yes	****	<0.0001				0 µM PAC:ERF58ox 21C vs. 1 µM PAC:erf55-1 erf58-2	-56.67	-60.71 to -52.62	Yes	****	<0.0001
	0 µM GA3:ERF58ox 21C vs. 20 µM GA3:ERF58ox 21C	-31.67	-39.09 to -24.24	Yes	****	<0.0001				0 µM PAC:ERF58ox 21C vs. 1 µM PAC:ERF58ox 21C	0	-4.048 to 4.048	No	ns	>0.9999
	0 µM GA3:ERF58ox 21C vs. 20 µM GA3:ERF58ox 2A	-26	-33.42 to -18.58	Yes	****	<0.0001				0 µM PAC:ERF58ox 21C vs. 1 µM PAC:ERF58ox 2A	0	-4.048 to 4.048	No	ns	>0.9999
	0 µM GA3:ERF58ox 21C vs. 50 µM GA3:Col-0	-90	-97.42 to -82.58	Yes	****	<0.0001				0 µM PAC:ERF58ox 21C vs. 2.5 µM PAC:Col-0	0	-4.048 to 4.048	No	ns	>0.9999
	0 µM GA3:ERF58ox 21C vs. 50 µM GA3:erf55-1 erf58-2	-100	-107.4 to -92.58	Yes	****	<0.0001				0 µM PAC:ERF58ox 21C vs. 2.5 µM PAC:erf55-1 erf58-2	-22.67	-26.71 to -18.62	Yes	****	<0.0001
	0 µM GA3:ERF58ox 21C vs. 50 µM GA3:ERF58ox 21C	-67.67	-75.09 to -60.24	Yes	****	<0.0001				0 µM PAC:ERF58ox 21C vs. 2.5 µM PAC:ERF58ox 21C	0	-4.048 to 4.048	No	ns	>0.9999
	0 µM GA3:ERF58ox 21C vs. 50 µM GA3:ERF58ox 2A	-62.67	-70.09 to -55.24	Yes	****	<0.0001				0 µM PAC:ERF58ox 21C vs. 2.5 µM PAC:ERF58ox 2A	0	-4.048 to 4.048	No	ns	>0.9999
	0 µM GA3:ERF58ox 21C vs. 100 µM GA3:Col-0	-100	-107.4 to -92.58	Yes	****	<0.0001				0 µM PAC:ERF58ox 21C vs. 5 µM PAC:Col-0	0	-4.048 to 4.048	No	ns	>0.9999
	0 µM GA3:ERF58ox 21C vs. 100 µM GA3:erf55-1 erf58-2	-100	-107.4 to -92.58	Yes	****	<0.0001				0 µM PAC:ERF58ox 21C vs. 5 µM PAC:erf55-1 erf58-2	0	-4.048 to 4.048	No	ns	>0.9999
	0 µM GA3:ERF58ox 21C vs. 100 µM GA3:ERF58ox 21C	-100	-107.4 to -92.58	Yes	****	<0.0001				0 µM PAC:ERF58ox 21C vs. 5 µM PAC:ERF58ox 21C	0	-4.048 to 4.048	No	ns	>0.9999
	0 µM GA3:ERF58ox 21C vs. 100 µM GA3:ERF58ox 2A	-84	-91.42 to -76.58	Yes	****	<0.0001				0 µM PAC:ERF58ox 21C vs. 5 µM PAC:ERF58ox 2A	0	-4.048 to 4.048	No	ns	>0.9999
	0 µM GA3:ERF58ox 2A vs. 1 µM GA3:Col-0	0	-7.423 to 7.423	No	ns	>0.9999				0 µM PAC:ERF58ox 2A vs. 0.1 µM PAC:Col-0	0	-4.048 to 4.048	No	ns	>0.9999
	0 µM GA3:ERF58ox 2A vs. 1 µM GA3:erf55-1 erf58-2	-100	-107.4 to -92.58	Yes	****	<0.0001				0 µM PAC:ERF58ox 2A vs. 0.1 µM PAC:erf55-1 erf58-2	-100	-104.0 to -95.95	Yes	****	<0.0001
	0 µM GA3:ERF58ox 2A vs. 1 µM GA3:ERF58ox 21C	0	-7.423 to 7.423	No	ns	>0.9999				0 µM PAC:ERF58ox 2A vs. 0.1 µM PAC:ERF58ox 21C	0	-4.048 to 4.048	No	ns	>0.9999
	0 µM GA3:ERF58ox 2A vs. 1 µM GA3:ERF58ox 2A	0	-7.423 to 7.423	No	ns	>0.9999				0 µM PAC:ERF58ox 2A vs. 0.1 µM PAC:ERF58ox 2A	0	-4.048 to 4.048	No	ns	>0.9999
	0 µM GA3:ERF58ox 2A vs. 5 µM GA3:Col-0	-20	-27.42 to -12.58	Yes	****	<0.0001				0 µM PAC:ERF58ox 2A vs. 0.25 µM PAC:Col-0	0	-4.048 to 4.048	No	ns	>0.9999
	0 µM GA3:ERF58ox 2A vs. 5 µM GA3:erf55-1 erf58-2	-100	-107.4 to -92.58	Yes	****	<0.0001				0 µM PAC:ERF58ox 2A vs. 0.25 µM PAC:erf55-1 erf58-2	-100	-104.0 to -95.95	Yes	****	<0.0001
	0 µM GA3:ERF58ox 2A vs. 5 µM GA3:ERF58ox 21C	0	-7.423 to 7.423	No	ns	>0.9999				0 µM PAC:ERF58ox 2A vs. 0.25 µM PAC:ERF58ox 21C	0	-4.048 to 4.048	No	ns	>0.9999
	0 µM GA3:ERF58ox 2A vs. 5 µM GA3:ERF58ox 2A	0	-7.423 to 7.423	No	ns	>0.9999				0 µM PAC:ERF58ox 2A vs. 0.25 µM PAC:ERF58ox 2A	0	-4.048 to 4.048	No	ns	>0.9999
	0 µM GA3:ERF58ox 2A vs. 10 µM GA3:Col-0	-42.67	-50.09 to -35.24	Yes	****	<0.0001				0 µM PAC:ERF58ox 2A vs. 0.5 µM PAC:Col-0	0	-4.048 to 4.048	No	ns	>0.9999
	0 µM GA3:ERF58ox 2A vs. 10 µM GA3:erf55-1 erf58-2	-100	-107.4 to -92.58	Yes	****	<0.0001				0 µM PAC:ERF58ox 2A vs. 0.5 µM PAC:erf55-1 erf58-2	-82.33	-86.38 to -78.29	Yes	****	<0.0001
	0 µM GA3:ERF58ox 2A vs. 10 µM GA3:ERF58ox 21C	-20.33	-27.76 to -12.91	Yes	****	<0.0001				0 µM PAC:ERF58ox 2A vs. 0.5 µM PAC:ERF58ox 21C	0	-4.048 to 4.048	No	ns	>0.9999
	0 µM GA3:ERF58ox 2A vs. 10 µM GA3:ERF58ox 2A	-4.667	-12.09 to 2.757	No	ns	0.7634				0 µM PAC:ERF58ox 2A vs. 0.5 µM PAC:ERF58ox 2A	0	-4.048 to 4.048	No	ns	>0.9999
	0 µM GA3:ERF58ox 2A vs. 20 µM GA3:Col-0	-72.33	-79.76 to -64.91	Yes	****	<0.0001				0 µM PAC:ERF58ox 2A vs. 1 µM PAC:Col-0	0	-4.048 to 4.048	No	ns	>0.9999
	0 µM GA3:ERF58ox 2A vs. 20 µM GA3:erf55-1 erf58-2	-100	-107.4 to -92.58	Yes	****	<0.0001				0 µM PAC:ERF58ox 2A vs. 1 µM PAC:erf55-1 erf58-2	-56.67	-60.71 to -52.62	Yes	****	<0.0001
	0 µM GA3:ERF58ox 2A vs. 20 µM GA3:ERF58ox 21C	-31.67	-39.09 to -24.24	Yes	****	<0.0001				0 µM PAC:ERF58ox 2A vs. 1 µM PAC:ERF58ox 21C	0	-4.048 to 4.048	No	ns	>0.9999
	0 µM GA3:ERF58ox 2A vs. 20 µM GA3:ERF58ox 2A	-26	-33.42 to -18.58	Yes	****	<0.0001				0 µM PAC:ERF58ox 2A vs. 1 µM PAC:ERF58ox 2A	0	-4.048 to 4.048	No	ns	>0.9999
	0 µM GA3:ERF58ox 2A vs. 50 µM GA3:Col-0	-90	-97.42 to -82.58	Yes	****	<0.0001				0 µM PAC:ERF58ox 2A vs. 2.5 µM PAC:Col-0	0	-4.048 to 4.048	No	ns	>0.9999
	0 µM GA3:ERF58ox 2A vs. 50 µM GA3:erf55-1 erf58-2	-100	-107.4 to -92.58	Yes	****	<0.0001				0 µM PAC:ERF58ox 2A vs. 2.5 µM PAC:erf55-1 erf58-2	-22.67	-26.71 to -18.62	Yes	****	<0.0001
	0 µM GA3:ERF58ox 2A vs. 50 µM GA3:ERF58ox 21C	-67.67	-75.09 to -60.24	Yes	****	<0.0001				0 µM PAC:ERF58ox 2A vs. 2.5 µM PAC:ERF58ox 21C	0	-4.048 to 4.048	No	ns	>0.9999
	0 µM GA3:ERF58ox 2A vs. 50 µM GA3:ERF58ox 2A	-62.67	-70.09 to -55.24	Yes	****	<0.0001				0 µM PAC:ERF58ox 2A vs. 2.5 µM PAC:ERF58ox 2A	0	-4.048 to 4.048	No	ns	>0.9999
	0 µM GA3:ERF58ox 2A vs. 100 µM GA3:Col-0	-100	-107.4 to -92.58	Yes	****	<0.0001				0 µM PAC:ERF58ox 2A vs. 5 µM PAC:Col-0	0	-4.048 to 4.048	No	ns	>0.9999
	0 µM GA3:ERF58ox 2A vs. 100 µM GA3:erf55-1 erf58-2	-100	-107.4 to -92.58	Yes	****	<0.0001				0 µM PAC:ERF58ox 2A vs. 5 µM PAC:erf55-1 erf58-2	0	-4.048 to 4.048	No	ns	>0.9999
	0 µM GA3:ERF58ox 2A vs. 100 µM GA3:ERF58ox 21C	-100	-107.4 to -92.58	Yes	****	<0.0001				0 µM PAC:ERF58ox 2A vs. 5 µM PAC:ERF58ox 21C	0	-4.048 to 4.048	No	ns	>0.9999
	0 µM GA3:ERF58ox 2A vs. 100 µM GA3:ERF58ox 2A	-84	-91.42 to -76.58	Yes	****	<0.0001				0 µM PAC:ERF58ox 2A vs. 5 µM PAC:ERF58ox 2A	0	-4.048 to 4.048	No	ns	>0.9999
	1 µM GA3:Col-0 vs. 1 µM GA3:erf55-1 erf58-2	-100	-107.4 to -92.58	Yes	****	<0.0001				0.1 µM PAC:Col-0 vs. 0.1 µM PAC:erf55-1 erf58-2	-100	-104.0 to -95.95	Yes	****	<0.0001
	1 µM GA3:Col-0 vs. 1 µM GA3:ERF58ox 21C	0	-7.423 to 7.423	No	ns	>0.9999				0.1 µM PAC:Col-0 vs. 0.1 µM PAC:ERF58ox 21C	0	-4.048 to 4.048	No	ns	>0.9999
	1 µM GA3:Col-0 vs. 1 µM GA3:ERF58ox 2A	0	-7.423 to 7.423	No	ns	>0.9999				0.1 µM PAC:Col-0 vs. 0.1 µM PAC:ERF58ox 2A	0	-4.048 to 4.048	No	ns	>0.9999
	1 µM GA3:Col-0 vs. 5 µM GA3:Col-0	-20	-27.42 to -12.58	Yes	****	<0.0001				0.1 µM PAC:Col-0 vs. 0.25 µM PAC:Col-0	0	-4.048 to 4.048	No	ns	>0.9999
	1 µM GA3:Col-0 vs. 5 µM GA3:erf55-1 erf58-2	-100	-107.4 to -92.58	Yes	****	<0.0001				0.1 µM PAC:Col-0 vs. 0.25 µM PAC:erf55-1 erf58-2	-100	-104.0 to -95.95	Yes	****	<0.0001
	1 µM GA3:Col-0 vs. 5 µM GA3:ERF58ox 21C	0	-7.423 to 7.423	No	ns	>0.9999				0.1 µM PAC:Col-0 vs. 0.25 µM PAC:ERF58ox 21C	0	-4.048 to 4.048	No	ns	>0.9999
	1 µM GA3:Col-0 vs. 5 µM GA3:ERF58ox 2A	0	-7.423 to 7.423	No	ns	>0.9999				0.1 µM PAC:Col-0 vs. 0.25 µM PAC:ERF58ox 2A	0	-4.048 to 4.048	No	ns	>0.9999
	1 µM GA3:Col-0 vs. 10 µM GA3:Col-0	-42.67	-50.09 to -35.24	Yes	****	<0.0001				0.1 µM PAC:Col-0 vs. 0.5 µM PAC:Col-0	0	-4.048 to 4.048	No	ns	>0.9999
	1 µM GA3:Col-0 vs. 10 µM GA3:erf55-1 erf58-2	-100	-107.4 to -92.58	Yes	****	<0.0001				0.1 µM PAC:Col-0 vs. 0.5 µM PAC:erf55-1 erf58-2	-82.33	-86.38 to -78.29	Yes	****	<0.0001
	1 µM GA3:Col-0 vs. 10 µM GA3:ERF58ox 21C	-20.33	-27.76 to -12.91	Yes	****	<0.0001				0.1 µM PAC:Col-0 vs. 0.5 µM PAC:ERF58ox 21C	0	-4.048 to 4.048	No	ns	>0.9999
	1 µM GA3:Col-0 vs. 10 µM GA3:ERF58ox 2A	-4.667	-12.09 to 2.757	No	ns	0.7634				0.1 µM PAC:Col-0 vs. 0.5 µM PAC:ERF58ox 2A	0	-4.048 to 4.048	No	ns	>0.9999
	1 µM GA3:Col-0 vs. 20 µM GA3:Col-0	-72.33	-79.76 to -64.91	Yes	****	<0.0001				0.1 µM PAC:Col-0 vs. 1 µM PAC:Col-0	0	-4.048 to 4.048	No	ns	>0.9999
	1 µM GA3:Col-0 vs. 20 µM GA3:erf55-1 erf58-2	-100	-107.4 to -92.58	Yes	****	<0.0001				0.1 µM PAC:Col-0 vs. 1 µM PAC:erf55-1 erf58-2	-56.67	-60.71 to -52.62	Yes	****	<0.0001
	1 µM GA3:Col-0 vs. 20 µM GA3:ERF58ox 21C	-31.67	-39.09 to -24.24	Yes	****	<0.0001				0.1 µM PAC:Col-0 vs. 1 µM PAC:ERF58ox 21C	0	-4.048 to 4.048	No	ns	>0.9999
	1 µM GA3:Col-0 vs. 20 µM GA3:ERF58ox 2A	-26	-33.42 to -18.58	Yes	****	<0.0001				0.1 µM PAC:Col-0 vs. 1 µM PAC:ERF58ox 2A	0	-4.048 to 4.048	No	ns	>0.9999
	1 µM GA3:Col-0 vs. 50 µM GA3:Col-0	-90	-97.42 to -82.58	Yes	****	<0.0001				0.1 µM PAC:Col-0 vs. 2.5 µM PAC:Col-0	0	-4.048 to 4.048	No	ns	>0.9999
	1 µM GA3:Col-0 vs. 50 µM GA3:erf55-1 erf58-2	-100	-107.4 to -92.58	Yes	****	<0.0001				0.1 µM PAC:Col-0 vs. 2.5 µM PAC:erf55-1 erf58-2	-22.67	-26.71 to -18.62	Yes	****	<0.0001
	1 µM GA3:Col-0 vs. 50 µM GA3:ERF58ox 21C	-67.67	-75.09 to -60.24	Yes	****	<0.0001				0.1 µM PAC:Col-0 vs. 2.5 µM PAC:ERF58ox 21C	0	-4.048 to 4.048	No	ns	>0.9999
	1 µM GA3:Col-0 vs. 50 µM GA3:ERF58ox 2A	-62.67	-70.09 to -55.24	Yes	****	<0.0001				0.1 µM PAC:Col-0 vs. 2.5 µM PAC:ERF58ox 2A	0	-4.048 to 4.048	No	ns	>0.9999
	1 µM GA3:Col-0 vs. 100 µM GA3:Col-0	-100	-107.4 to -92.58	Yes	****	<0.0001				0.1 µM PAC:Col-0 vs. 5 µM PAC:Col-0	0	-4.048 to 4.048	No	ns	>0.9999
	1 µM GA3:Col-0 vs. 100 µM GA3:erf55-1 erf58-2	-100	-107.4 to -92.58	Yes	****	<0.0001				0.1 µM PAC:Col-0 vs. 5 µM PAC:erf55-1 erf58-2	0	-4.048 to 4.048	No	ns	>0.9999
	1 µM GA3:Col-0 vs. 100 µM GA3:ERF58ox 21C	-100	-107.4 to -92.58	Yes	****	<0.0001				0.1 µM PAC:Col-0 vs. 5 µM PAC:ERF58ox 21C	0	-4.048 to 4.048	No	ns	>0.9999
	1 µM GA3:Col-0 vs. 100 µM GA3:ERF58ox 2A	-84	-91.42 to -76.58	Yes	****	<0.0001				0.1 µM PAC:Col-0 vs. 5 µM PAC:ERF58ox 2A	0	-4.048 to 4.048	No	ns	>0.9999
	1 µM GA3:erf55-1 erf58-2 vs. 1 µM GA3:ERF58ox 21C	100	92.58 to 107.4	Yes	****	<0.0001				0.1 µM PAC:erf55-1 erf58-2 vs. 0.1 µM PAC:ERF58ox 21C	100	95.95 to 104.0	Yes	****	<0.0001
	1 µM GA3:erf55-1 erf58-2 vs. 1 µM GA3:ERF58ox 2A	100	92.58 to 107.4	Yes	****	<0.0001				0.1 µM PAC:erf55-1 erf58-2 vs. 0.1 µM PAC:ERF58ox 2A	100	95.95 to 104.0	Yes	****	<0.0001
	1 µM GA3:erf55-1 erf58-2 vs. 5 µM GA3:Col-0	80	72.58 to 87.42	Yes	****	<0.0001				0.1 µM PAC:erf55-1 erf58-2 vs. 0.25 µM PAC:Col-0	100	95.95 to 104.0	Yes	****	<0.0001
	1 µM GA3:erf55-1 erf58-2 vs. 5 µM GA3:erf55-1 erf58-2	0	-7.423 to 7.423	No	ns	>0.9999				0.1 µM PAC:erf55-1 erf58-2 vs. 0.25 µM PAC:erf55-1 erf58-2	0	-4.048 to 4.048	No	ns	>0.9999
	1 µM GA3:erf55-1 erf58-2 vs. 5 µM GA3:ERF58ox 21C	100	92.58 to 107.4	Yes	****	<0.0001				0.1 µM PAC:erf55-1 erf58-2 vs. 0.25 µM PAC:ERF58ox 21C	100	95.95 to 104.0	Yes	****	<0.0001
	1 µM GA3:erf55-1 erf58-2 vs. 5 µM GA3:ERF58ox 2A	100	92.58 to 107.4	Yes	****	<0.0001				0.1 µM PAC:erf55-1 erf58-2 vs. 0.25 µM PAC:ERF58ox 2A	100	95.95 to 104.0	Yes	****	<0.0001
	1 µM GA3:erf55-1 erf58-2 vs. 10 µM GA3:Col-0	57.33	49.91 to 64.76	Yes	****	<0.0001				0.1 µM PAC:erf55-1 erf58-2 vs. 0.5 µM PAC:Col-0	100	95.95 to 104.0	Yes	****	<0.0001
	1 µM GA3:erf55-1 erf58-2 vs. 10 µM GA3:erf55-1 erf58-2	0	-7.423 to 7.423	No	ns	>0.9999				0.1 µM PAC:erf55-1 erf58-2 vs. 0.5 µM PAC:erf55-1 erf58-2	17.67	13.62 to 21.71	Yes	****	<0.0001
	1 µM GA3:erf55-1 erf58-2 vs. 10 µM GA3:ERF58ox 21C	79.67	72.24 to 87.09	Yes	****	<0.0001				0.1 µM PAC:erf55-1 erf58-2 vs. 0.5 µM PAC:ERF58ox 21C	100	95.95 to 104.0	Yes	****	<0.0001
	1 µM GA3:erf55-1 erf58-2 vs. 10 µM GA3:ERF58ox 2A	95.33	87.91 to 102.8	Yes	****	<0.0001				0.1 µM PAC:erf55-1 erf58-2 vs. 0.5 µM PAC:ERF58ox 2A	100	95.95 to 104.0	Yes	****	<0.0001
	1 µM GA3:erf55-1 erf58-2 vs. 20 µM GA3:Col-0	27.67	20.24 to 35.09	Yes	****	<0.0001				0.1 µM PAC:erf55-1 erf58-2 vs. 1 µM PAC:Col-0	100	95.95 to 104.0	Yes	****	<0.0001
	1 µM GA3:erf55-1 erf58-2 vs. 20 µM GA3:erf55-1 erf58-2	0	-7.423 to 7.423	No	ns	>0.9999				0.1 µM PAC:erf55-1 erf58-2 vs. 1 µM PAC:erf55-1 erf58-2	43.33	39.29 to 47.38	Yes	****	<0.0001
	1 µM GA3:erf55-1 erf58-2 vs. 20 µM GA3:ERF58ox 21C	68.33	60.91 to 75.76	Yes	****	<0.0001				0.1 µM PAC:erf55-1 erf58-2 vs. 1 µM PAC:ERF58ox 21C	100	95.95 to 104.0	Yes	****	<0.0001
	1 µM GA3:erf55-1 erf58-2 vs. 20 µM GA3:ERF58ox 2A	74	66.58 to 81.42	Yes	****	<0.0001				0.1 µM PAC:erf55-1 erf58-2 vs. 1 µM PAC:ERF58ox 2A	100	95.95 to 104.0	Yes	****	<0.0001
	1 µM GA3:erf55-1 erf58-2 vs. 50 µM GA3:Col-0	10	2.577 to 17.42	Yes	***	0.0007				0.1 µM PAC:erf55-1 erf58-2 vs. 2.5 µM PAC:Col-0	100	95.95 to 104.0	Yes	****	<0.0001
	1 µM GA3:erf55-1 erf58-2 vs. 50 µM GA3:erf55-1 erf58-2	0	-7.423 to 7.423	No	ns	>0.9999				0.1 µM PAC:erf55-1 erf58-2 vs. 2.5 µM PAC:erf55-1 erf58-2	77.33	73.29 to 81.38	Yes	****	<0.0001
	1 µM GA3:erf55-1 erf58-2 vs. 50 µM GA3:ERF58ox 21C	32.33	24.91 to 39.76	Yes	****	<0.0001				0.1 µM PAC:erf55-1 erf58-2 vs. 2.5 µM PAC:ERF58ox 21C	100	95.95 to 104.0	Yes	****	<0.0001
	1 µM GA3:erf55-1 erf58-2 vs. 50 µM GA3:ERF58ox 2A	37.33	29.91 to 44.76	Yes	****	<0.0001				0.1 µM PAC:erf55-1 erf58-2 vs. 2.5 µM PAC:ERF58ox 2A	100	95.95 to 104.0	Yes	****	<0.0001
	1 µM GA3:erf55-1 erf58-2 vs. 100 µM GA3:Col-0	0	-7.423 to 7.423	No	ns	>0.9999				0.1 µM PAC:erf55-1 erf58-2 vs. 5 µM PAC:Col-0	100	95.95 to 104.0	Yes	****	<0.0001
	1 µM GA3:erf55-1 erf58-2 vs. 100 µM GA3:erf55-1 erf58-2	0	-7.423 to 7.423	No	ns	>0.9999				0.1 µM PAC:erf55-1 erf58-2 vs. 5 µM PAC:erf55-1 erf58-2	100	95.95 to 104.0	Yes	****	<0.0001
	1 µM GA3:erf55-1 erf58-2 vs. 100 µM GA3:ERF58ox 21C	0	-7.423 to 7.423	No	ns	>0.9999				0.1 µM PAC:erf55-1 erf58-2 vs. 5 µM PAC:ERF58ox 21C	100	95.95 to 104.0	Yes	****	<0.0001
	1 µM GA3:erf55-1 erf58-2 vs. 100 µM GA3:ERF58ox 2A	16	8.577 to 23.42	Yes	****	<0.0001				0.1 µM PAC:erf55-1 erf58-2 vs. 5 µM PAC:ERF58ox 2A	100	95.95 to 104.0	Yes	****	<0.0001
	1 µM GA3:ERF58ox 21C vs. 1 µM GA3:ERF58ox 2A	0	-7.423 to 7.423	No	ns	>0.9999				0.1 µM PAC:ERF58ox 21C vs. 0.1 µM PAC:ERF58ox 2A	0	-4.048 to 4.048	No	ns	>0.9999
	1 µM GA3:ERF58ox 21C vs. 5 µM GA3:Col-0	-20	-27.42 to -12.58	Yes	****	<0.0001				0.1 µM PAC:ERF58ox 21C vs. 0.25 µM PAC:Col-0	0	-4.048 to 4.048	No	ns	>0.9999
	1 µM GA3:ERF58ox 21C vs. 5 µM GA3:erf55-1 erf58-2	-100	-107.4 to -92.58	Yes	****	<0.0001				0.1 µM PAC:ERF58ox 21C vs. 0.25 µM PAC:erf55-1 erf58-2	-100	-104.0 to -95.95	Yes	****	<0.0001
	1 µM GA3:ERF58ox 21C vs. 5 µM GA3:ERF58ox 21C	0	-7.423 to 7.423	No	ns	>0.9999				0.1 µM PAC:ERF58ox 21C vs. 0.25 µM PAC:ERF58ox 21C	0	-4.048 to 4.048	No	ns	>0.9999
	1 µM GA3:ERF58ox 21C vs. 5 µM GA3:ERF58ox 2A	0	-7.423 to 7.423	No	ns	>0.9999				0.1 µM PAC:ERF58ox 21C vs. 0.25 µM PAC:ERF58ox 2A	0	-4.048 to 4.048	No	ns	>0.9999
	1 µM GA3:ERF58ox 21C vs. 10 µM GA3:Col-0	-42.67	-50.09 to -35.24	Yes	****	<0.0001				0.1 µM PAC:ERF58ox 21C vs. 0.5 µM PAC:Col-0	0	-4.048 to 4.048	No	ns	>0.9999
	1 µM GA3:ERF58ox 21C vs. 10 µM GA3:erf55-1 erf58-2	-100	-107.4 to -92.58	Yes	****	<0.0001				0.1 µM PAC:ERF58ox 21C vs. 0.5 µM PAC:erf55-1 erf58-2	-82.33	-86.38 to -78.29	Yes	****	<0.0001
	1 µM GA3:ERF58ox 21C vs. 10 µM GA3:ERF58ox 21C	-20.33	-27.76 to -12.91	Yes	****	<0.0001				0.1 µM PAC:ERF58ox 21C vs. 0.5 µM PAC:ERF58ox 21C	0	-4.048 to 4.048	No	ns	>0.9999
	1 µM GA3:ERF58ox 21C vs. 10 µM GA3:ERF58ox 2A	-4.667	-12.09 to 2.757	No	ns	0.7634				0.1 µM PAC:ERF58ox 21C vs. 0.5 µM PAC:ERF58ox 2A	0	-4.048 to 4.048	No	ns	>0.9999
	1 µM GA3:ERF58ox 21C vs. 20 µM GA3:Col-0	-72.33	-79.76 to -64.91	Yes	****	<0.0001				0.1 µM PAC:ERF58ox 21C vs. 1 µM PAC:Col-0	0	-4.048 to 4.048	No	ns	>0.9999
	1 µM GA3:ERF58ox 21C vs. 20 µM GA3:erf55-1 erf58-2	-100	-107.4 to -92.58	Yes	****	<0.0001				0.1 µM PAC:ERF58ox 21C vs. 1 µM PAC:erf55-1 erf58-2	-56.67	-60.71 to -52.62	Yes	****	<0.0001
	1 µM GA3:ERF58ox 21C vs. 20 µM GA3:ERF58ox 21C	-31.67	-39.09 to -24.24	Yes	****	<0.0001				0.1 µM PAC:ERF58ox 21C vs. 1 µM PAC:ERF58ox 21C	0	-4.048 to 4.048	No	ns	>0.9999
	1 µM GA3:ERF58ox 21C vs. 20 µM GA3:ERF58ox 2A	-26	-33.42 to -18.58	Yes	****	<0.0001				0.1 µM PAC:ERF58ox 21C vs. 1 µM PAC:ERF58ox 2A	0	-4.048 to 4.048	No	ns	>0.9999
	1 µM GA3:ERF58ox 21C vs. 50 µM GA3:Col-0	-90	-97.42 to -82.58	Yes	****	<0.0001				0.1 µM PAC:ERF58ox 21C vs. 2.5 µM PAC:Col-0	0	-4.048 to 4.048	No	ns	>0.9999
	1 µM GA3:ERF58ox 21C vs. 50 µM GA3:erf55-1 erf58-2	-100	-107.4 to -92.58	Yes	****	<0.0001				0.1 µM PAC:ERF58ox 21C vs. 2.5 µM PAC:erf55-1 erf58-2	-22.67	-26.71 to -18.62	Yes	****	<0.0001
	1 µM GA3:ERF58ox 21C vs. 50 µM GA3:ERF58ox 21C	-67.67	-75.09 to -60.24	Yes	****	<0.0001				0.1 µM PAC:ERF58ox 21C vs. 2.5 µM PAC:ERF58ox 21C	0	-4.048 to 4.048	No	ns	>0.9999
	1 µM GA3:ERF58ox 21C vs. 50 µM GA3:ERF58ox 2A	-62.67	-70.09 to -55.24	Yes	****	<0.0001				0.1 µM PAC:ERF58ox 21C vs. 2.5 µM PAC:ERF58ox 2A	0	-4.048 to 4.048	No	ns	>0.9999
	1 µM GA3:ERF58ox 21C vs. 100 µM GA3:Col-0	-100	-107.4 to -92.58	Yes	****	<0.0001				0.1 µM PAC:ERF58ox 21C vs. 5 µM PAC:Col-0	0	-4.048 to 4.048	No	ns	>0.9999
	1 µM GA3:ERF58ox 21C vs. 100 µM GA3:erf55-1 erf58-2	-100	-107.4 to -92.58	Yes	****	<0.0001				0.1 µM PAC:ERF58ox 21C vs. 5 µM PAC:erf55-1 erf58-2	0	-4.048 to 4.048	No	ns	>0.9999
	1 µM GA3:ERF58ox 21C vs. 100 µM GA3:ERF58ox 21C	-100	-107.4 to -92.58	Yes	****	<0.0001				0.1 µM PAC:ERF58ox 21C vs. 5 µM PAC:ERF58ox 21C	0	-4.048 to 4.048	No	ns	>0.9999
	1 µM GA3:ERF58ox 21C vs. 100 µM GA3:ERF58ox 2A	-84	-91.42 to -76.58	Yes	****	<0.0001				0.1 µM PAC:ERF58ox 21C vs. 5 µM PAC:ERF58ox 2A	0	-4.048 to 4.048	No	ns	>0.9999
	1 µM GA3:ERF58ox 2A vs. 5 µM GA3:Col-0	-20	-27.42 to -12.58	Yes	****	<0.0001				0.1 µM PAC:ERF58ox 2A vs. 0.25 µM PAC:Col-0	0	-4.048 to 4.048	No	ns	>0.9999
	1 µM GA3:ERF58ox 2A vs. 5 µM GA3:erf55-1 erf58-2	-100	-107.4 to -92.58	Yes	****	<0.0001				0.1 µM PAC:ERF58ox 2A vs. 0.25 µM PAC:erf55-1 erf58-2	-100	-104.0 to -95.95	Yes	****	<0.0001
	1 µM GA3:ERF58ox 2A vs. 5 µM GA3:ERF58ox 21C	0	-7.423 to 7.423	No	ns	>0.9999				0.1 µM PAC:ERF58ox 2A vs. 0.25 µM PAC:ERF58ox 21C	0	-4.048 to 4.048	No	ns	>0.9999
	1 µM GA3:ERF58ox 2A vs. 5 µM GA3:ERF58ox 2A	0	-7.423 to 7.423	No	ns	>0.9999				0.1 µM PAC:ERF58ox 2A vs. 0.25 µM PAC:ERF58ox 2A	0	-4.048 to 4.048	No	ns	>0.9999
	1 µM GA3:ERF58ox 2A vs. 10 µM GA3:Col-0	-42.67	-50.09 to -35.24	Yes	****	<0.0001				0.1 µM PAC:ERF58ox 2A vs. 0.5 µM PAC:Col-0	0	-4.048 to 4.048	No	ns	>0.9999
	1 µM GA3:ERF58ox 2A vs. 10 µM GA3:erf55-1 erf58-2	-100	-107.4 to -92.58	Yes	****	<0.0001				0.1 µM PAC:ERF58ox 2A vs. 0.5 µM PAC:erf55-1 erf58-2	-82.33	-86.38 to -78.29	Yes	****	<0.0001
	1 µM GA3:ERF58ox 2A vs. 10 µM GA3:ERF58ox 21C	-20.33	-27.76 to -12.91	Yes	****	<0.0001				0.1 µM PAC:ERF58ox 2A vs. 0.5 µM PAC:ERF58ox 21C	0	-4.048 to 4.048	No	ns	>0.9999
	1 µM GA3:ERF58ox 2A vs. 10 µM GA3:ERF58ox 2A	-4.667	-12.09 to 2.757	No	ns	0.7634				0.1 µM PAC:ERF58ox 2A vs. 0.5 µM PAC:ERF58ox 2A	0	-4.048 to 4.048	No	ns	>0.9999
	1 µM GA3:ERF58ox 2A vs. 20 µM GA3:Col-0	-72.33	-79.76 to -64.91	Yes	****	<0.0001				0.1 µM PAC:ERF58ox 2A vs. 1 µM PAC:Col-0	0	-4.048 to 4.048	No	ns	>0.9999
	1 µM GA3:ERF58ox 2A vs. 20 µM GA3:erf55-1 erf58-2	-100	-107.4 to -92.58	Yes	****	<0.0001				0.1 µM PAC:ERF58ox 2A vs. 1 µM PAC:erf55-1 erf58-2	-56.67	-60.71 to -52.62	Yes	****	<0.0001
	1 µM GA3:ERF58ox 2A vs. 20 µM GA3:ERF58ox 21C	-31.67	-39.09 to -24.24	Yes	****	<0.0001				0.1 µM PAC:ERF58ox 2A vs. 1 µM PAC:ERF58ox 21C	0	-4.048 to 4.048	No	ns	>0.9999
	1 µM GA3:ERF58ox 2A vs. 20 µM GA3:ERF58ox 2A	-26	-33.42 to -18.58	Yes	****	<0.0001				0.1 µM PAC:ERF58ox 2A vs. 1 µM PAC:ERF58ox 2A	0	-4.048 to 4.048	No	ns	>0.9999
	1 µM GA3:ERF58ox 2A vs. 50 µM GA3:Col-0	-90	-97.42 to -82.58	Yes	****	<0.0001				0.1 µM PAC:ERF58ox 2A vs. 2.5 µM PAC:Col-0	0	-4.048 to 4.048	No	ns	>0.9999
	1 µM GA3:ERF58ox 2A vs. 50 µM GA3:erf55-1 erf58-2	-100	-107.4 to -92.58	Yes	****	<0.0001				0.1 µM PAC:ERF58ox 2A vs. 2.5 µM PAC:erf55-1 erf58-2	-22.67	-26.71 to -18.62	Yes	****	<0.0001
	1 µM GA3:ERF58ox 2A vs. 50 µM GA3:ERF58ox 21C	-67.67	-75.09 to -60.24	Yes	****	<0.0001				0.1 µM PAC:ERF58ox 2A vs. 2.5 µM PAC:ERF58ox 21C	0	-4.048 to 4.048	No	ns	>0.9999
	1 µM GA3:ERF58ox 2A vs. 50 µM GA3:ERF58ox 2A	-62.67	-70.09 to -55.24	Yes	****	<0.0001				0.1 µM PAC:ERF58ox 2A vs. 2.5 µM PAC:ERF58ox 2A	0	-4.048 to 4.048	No	ns	>0.9999
	1 µM GA3:ERF58ox 2A vs. 100 µM GA3:Col-0	-100	-107.4 to -92.58	Yes	****	<0.0001				0.1 µM PAC:ERF58ox 2A vs. 5 µM PAC:Col-0	0	-4.048 to 4.048	No	ns	>0.9999
	1 µM GA3:ERF58ox 2A vs. 100 µM GA3:erf55-1 erf58-2	-100	-107.4 to -92.58	Yes	****	<0.0001				0.1 µM PAC:ERF58ox 2A vs. 5 µM PAC:erf55-1 erf58-2	0	-4.048 to 4.048	No	ns	>0.9999
	1 µM GA3:ERF58ox 2A vs. 100 µM GA3:ERF58ox 21C	-100	-107.4 to -92.58	Yes	****	<0.0001				0.1 µM PAC:ERF58ox 2A vs. 5 µM PAC:ERF58ox 21C	0	-4.048 to 4.048	No	ns	>0.9999
	1 µM GA3:ERF58ox 2A vs. 100 µM GA3:ERF58ox 2A	-84	-91.42 to -76.58	Yes	****	<0.0001				0.1 µM PAC:ERF58ox 2A vs. 5 µM PAC:ERF58ox 2A	0	-4.048 to 4.048	No	ns	>0.9999
	5 µM GA3:Col-0 vs. 5 µM GA3:erf55-1 erf58-2	-80	-87.42 to -72.58	Yes	****	<0.0001				0.25 µM PAC:Col-0 vs. 0.25 µM PAC:erf55-1 erf58-2	-100	-104.0 to -95.95	Yes	****	<0.0001
	5 µM GA3:Col-0 vs. 5 µM GA3:ERF58ox 21C	20	12.58 to 27.42	Yes	****	<0.0001				0.25 µM PAC:Col-0 vs. 0.25 µM PAC:ERF58ox 21C	0	-4.048 to 4.048	No	ns	>0.9999
	5 µM GA3:Col-0 vs. 5 µM GA3:ERF58ox 2A	20	12.58 to 27.42	Yes	****	<0.0001				0.25 µM PAC:Col-0 vs. 0.25 µM PAC:ERF58ox 2A	0	-4.048 to 4.048	No	ns	>0.9999
	5 µM GA3:Col-0 vs. 10 µM GA3:Col-0	-22.67	-30.09 to -15.24	Yes	****	<0.0001				0.25 µM PAC:Col-0 vs. 0.5 µM PAC:Col-0	0	-4.048 to 4.048	No	ns	>0.9999
	5 µM GA3:Col-0 vs. 10 µM GA3:erf55-1 erf58-2	-80	-87.42 to -72.58	Yes	****	<0.0001				0.25 µM PAC:Col-0 vs. 0.5 µM PAC:erf55-1 erf58-2	-82.33	-86.38 to -78.29	Yes	****	<0.0001
	5 µM GA3:Col-0 vs. 10 µM GA3:ERF58ox 21C	-0.3333	-7.757 to 7.090	No	ns	>0.9999				0.25 µM PAC:Col-0 vs. 0.5 µM PAC:ERF58ox 21C	0	-4.048 to 4.048	No	ns	>0.9999
	5 µM GA3:Col-0 vs. 10 µM GA3:ERF58ox 2A	15.33	7.910 to 22.76	Yes	****	<0.0001				0.25 µM PAC:Col-0 vs. 0.5 µM PAC:ERF58ox 2A	0	-4.048 to 4.048	No	ns	>0.9999
	5 µM GA3:Col-0 vs. 20 µM GA3:Col-0	-52.33	-59.76 to -44.91	Yes	****	<0.0001				0.25 µM PAC:Col-0 vs. 1 µM PAC:Col-0	0	-4.048 to 4.048	No	ns	>0.9999
	5 µM GA3:Col-0 vs. 20 µM GA3:erf55-1 erf58-2	-80	-87.42 to -72.58	Yes	****	<0.0001				0.25 µM PAC:Col-0 vs. 1 µM PAC:erf55-1 erf58-2	-56.67	-60.71 to -52.62	Yes	****	<0.0001
	5 µM GA3:Col-0 vs. 20 µM GA3:ERF58ox 21C	-11.67	-19.09 to -4.243	Yes	****	<0.0001				0.25 µM PAC:Col-0 vs. 1 µM PAC:ERF58ox 21C	0	-4.048 to 4.048	No	ns	>0.9999
	5 µM GA3:Col-0 vs. 20 µM GA3:ERF58ox 2A	-6	-13.42 to 1.423	No	ns	0.2904				0.25 µM PAC:Col-0 vs. 1 µM PAC:ERF58ox 2A	0	-4.048 to 4.048	No	ns	>0.9999
	5 µM GA3:Col-0 vs. 50 µM GA3:Col-0	-70	-77.42 to -62.58	Yes	****	<0.0001				0.25 µM PAC:Col-0 vs. 2.5 µM PAC:Col-0	0	-4.048 to 4.048	No	ns	>0.9999
	5 µM GA3:Col-0 vs. 50 µM GA3:erf55-1 erf58-2	-80	-87.42 to -72.58	Yes	****	<0.0001				0.25 µM PAC:Col-0 vs. 2.5 µM PAC:erf55-1 erf58-2	-22.67	-26.71 to -18.62	Yes	****	<0.0001
	5 µM GA3:Col-0 vs. 50 µM GA3:ERF58ox 21C	-47.67	-55.09 to -40.24	Yes	****	<0.0001				0.25 µM PAC:Col-0 vs. 2.5 µM PAC:ERF58ox 21C	0	-4.048 to 4.048	No	ns	>0.9999
	5 µM GA3:Col-0 vs. 50 µM GA3:ERF58ox 2A	-42.67	-50.09 to -35.24	Yes	****	<0.0001				0.25 µM PAC:Col-0 vs. 2.5 µM PAC:ERF58ox 2A	0	-4.048 to 4.048	No	ns	>0.9999
	5 µM GA3:Col-0 vs. 100 µM GA3:Col-0	-80	-87.42 to -72.58	Yes	****	<0.0001				0.25 µM PAC:Col-0 vs. 5 µM PAC:Col-0	0	-4.048 to 4.048	No	ns	>0.9999
	5 µM GA3:Col-0 vs. 100 µM GA3:erf55-1 erf58-2	-80	-87.42 to -72.58	Yes	****	<0.0001				0.25 µM PAC:Col-0 vs. 5 µM PAC:erf55-1 erf58-2	0	-4.048 to 4.048	No	ns	>0.9999
	5 µM GA3:Col-0 vs. 100 µM GA3:ERF58ox 21C	-80	-87.42 to -72.58	Yes	****	<0.0001				0.25 µM PAC:Col-0 vs. 5 µM PAC:ERF58ox 21C	0	-4.048 to 4.048	No	ns	>0.9999
	5 µM GA3:Col-0 vs. 100 µM GA3:ERF58ox 2A	-64	-71.42 to -56.58	Yes	****	<0.0001				0.25 µM PAC:Col-0 vs. 5 µM PAC:ERF58ox 2A	0	-4.048 to 4.048	No	ns	>0.9999
	5 µM GA3:erf55-1 erf58-2 vs. 5 µM GA3:ERF58ox 21C	100	92.58 to 107.4	Yes	****	<0.0001				0.25 µM PAC:erf55-1 erf58-2 vs. 0.25 µM PAC:ERF58ox 21C	100	95.95 to 104.0	Yes	****	<0.0001
	5 µM GA3:erf55-1 erf58-2 vs. 5 µM GA3:ERF58ox 2A	100	92.58 to 107.4	Yes	****	<0.0001				0.25 µM PAC:erf55-1 erf58-2 vs. 0.25 µM PAC:ERF58ox 2A	100	95.95 to 104.0	Yes	****	<0.0001
	5 µM GA3:erf55-1 erf58-2 vs. 10 µM GA3:Col-0	57.33	49.91 to 64.76	Yes	****	<0.0001				0.25 µM PAC:erf55-1 erf58-2 vs. 0.5 µM PAC:Col-0	100	95.95 to 104.0	Yes	****	<0.0001
	5 µM GA3:erf55-1 erf58-2 vs. 10 µM GA3:erf55-1 erf58-2	0	-7.423 to 7.423	No	ns	>0.9999				0.25 µM PAC:erf55-1 erf58-2 vs. 0.5 µM PAC:erf55-1 erf58-2	17.67	13.62 to 21.71	Yes	****	<0.0001
	5 µM GA3:erf55-1 erf58-2 vs. 10 µM GA3:ERF58ox 21C	79.67	72.24 to 87.09	Yes	****	<0.0001				0.25 µM PAC:erf55-1 erf58-2 vs. 0.5 µM PAC:ERF58ox 21C	100	95.95 to 104.0	Yes	****	<0.0001
	5 µM GA3:erf55-1 erf58-2 vs. 10 µM GA3:ERF58ox 2A	95.33	87.91 to 102.8	Yes	****	<0.0001				0.25 µM PAC:erf55-1 erf58-2 vs. 0.5 µM PAC:ERF58ox 2A	100	95.95 to 104.0	Yes	****	<0.0001
	5 µM GA3:erf55-1 erf58-2 vs. 20 µM GA3:Col-0	27.67	20.24 to 35.09	Yes	****	<0.0001				0.25 µM PAC:erf55-1 erf58-2 vs. 1 µM PAC:Col-0	100	95.95 to 104.0	Yes	****	<0.0001
	5 µM GA3:erf55-1 erf58-2 vs. 20 µM GA3:erf55-1 erf58-2	0	-7.423 to 7.423	No	ns	>0.9999				0.25 µM PAC:erf55-1 erf58-2 vs. 1 µM PAC:erf55-1 erf58-2	43.33	39.29 to 47.38	Yes	****	<0.0001
	5 µM GA3:erf55-1 erf58-2 vs. 20 µM GA3:ERF58ox 21C	68.33	60.91 to 75.76	Yes	****	<0.0001				0.25 µM PAC:erf55-1 erf58-2 vs. 1 µM PAC:ERF58ox 21C	100	95.95 to 104.0	Yes	****	<0.0001
	5 µM GA3:erf55-1 erf58-2 vs. 20 µM GA3:ERF58ox 2A	74	66.58 to 81.42	Yes	****	<0.0001				0.25 µM PAC:erf55-1 erf58-2 vs. 1 µM PAC:ERF58ox 2A	100	95.95 to 104.0	Yes	****	<0.0001
	5 µM GA3:erf55-1 erf58-2 vs. 50 µM GA3:Col-0	10	2.577 to 17.42	Yes	***	0.0007				0.25 µM PAC:erf55-1 erf58-2 vs. 2.5 µM PAC:Col-0	100	95.95 to 104.0	Yes	****	<0.0001
	5 µM GA3:erf55-1 erf58-2 vs. 50 µM GA3:erf55-1 erf58-2	0	-7.423 to 7.423	No	ns	>0.9999				0.25 µM PAC:erf55-1 erf58-2 vs. 2.5 µM PAC:erf55-1 erf58-2	77.33	73.29 to 81.38	Yes	****	<0.0001
	5 µM GA3:erf55-1 erf58-2 vs. 50 µM GA3:ERF58ox 21C	32.33	24.91 to 39.76	Yes	****	<0.0001				0.25 µM PAC:erf55-1 erf58-2 vs. 2.5 µM PAC:ERF58ox 21C	100	95.95 to 104.0	Yes	****	<0.0001
	5 µM GA3:erf55-1 erf58-2 vs. 50 µM GA3:ERF58ox 2A	37.33	29.91 to 44.76	Yes	****	<0.0001				0.25 µM PAC:erf55-1 erf58-2 vs. 2.5 µM PAC:ERF58ox 2A	100	95.95 to 104.0	Yes	****	<0.0001
	5 µM GA3:erf55-1 erf58-2 vs. 100 µM GA3:Col-0	0	-7.423 to 7.423	No	ns	>0.9999				0.25 µM PAC:erf55-1 erf58-2 vs. 5 µM PAC:Col-0	100	95.95 to 104.0	Yes	****	<0.0001
	5 µM GA3:erf55-1 erf58-2 vs. 100 µM GA3:erf55-1 erf58-2	0	-7.423 to 7.423	No	ns	>0.9999				0.25 µM PAC:erf55-1 erf58-2 vs. 5 µM PAC:erf55-1 erf58-2	100	95.95 to 104.0	Yes	****	<0.0001
	5 µM GA3:erf55-1 erf58-2 vs. 100 µM GA3:ERF58ox 21C	0	-7.423 to 7.423	No	ns	>0.9999				0.25 µM PAC:erf55-1 erf58-2 vs. 5 µM PAC:ERF58ox 21C	100	95.95 to 104.0	Yes	****	<0.0001
	5 µM GA3:erf55-1 erf58-2 vs. 100 µM GA3:ERF58ox 2A	16	8.577 to 23.42	Yes	****	<0.0001				0.25 µM PAC:erf55-1 erf58-2 vs. 5 µM PAC:ERF58ox 2A	100	95.95 to 104.0	Yes	****	<0.0001
	5 µM GA3:ERF58ox 21C vs. 5 µM GA3:ERF58ox 2A	0	-7.423 to 7.423	No	ns	>0.9999				0.25 µM PAC:ERF58ox 21C vs. 0.25 µM PAC:ERF58ox 2A	0	-4.048 to 4.048	No	ns	>0.9999
	5 µM GA3:ERF58ox 21C vs. 10 µM GA3:Col-0	-42.67	-50.09 to -35.24	Yes	****	<0.0001				0.25 µM PAC:ERF58ox 21C vs. 0.5 µM PAC:Col-0	0	-4.048 to 4.048	No	ns	>0.9999
	5 µM GA3:ERF58ox 21C vs. 10 µM GA3:erf55-1 erf58-2	-100	-107.4 to -92.58	Yes	****	<0.0001				0.25 µM PAC:ERF58ox 21C vs. 0.5 µM PAC:erf55-1 erf58-2	-82.33	-86.38 to -78.29	Yes	****	<0.0001
	5 µM GA3:ERF58ox 21C vs. 10 µM GA3:ERF58ox 21C	-20.33	-27.76 to -12.91	Yes	****	<0.0001				0.25 µM PAC:ERF58ox 21C vs. 0.5 µM PAC:ERF58ox 21C	0	-4.048 to 4.048	No	ns	>0.9999
	5 µM GA3:ERF58ox 21C vs. 10 µM GA3:ERF58ox 2A	-4.667	-12.09 to 2.757	No	ns	0.7634				0.25 µM PAC:ERF58ox 21C vs. 0.5 µM PAC:ERF58ox 2A	0	-4.048 to 4.048	No	ns	>0.9999
	5 µM GA3:ERF58ox 21C vs. 20 µM GA3:Col-0	-72.33	-79.76 to -64.91	Yes	****	<0.0001				0.25 µM PAC:ERF58ox 21C vs. 1 µM PAC:Col-0	0	-4.048 to 4.048	No	ns	>0.9999
	5 µM GA3:ERF58ox 21C vs. 20 µM GA3:erf55-1 erf58-2	-100	-107.4 to -92.58	Yes	****	<0.0001				0.25 µM PAC:ERF58ox 21C vs. 1 µM PAC:erf55-1 erf58-2	-56.67	-60.71 to -52.62	Yes	****	<0.0001
	5 µM GA3:ERF58ox 21C vs. 20 µM GA3:ERF58ox 21C	-31.67	-39.09 to -24.24	Yes	****	<0.0001				0.25 µM PAC:ERF58ox 21C vs. 1 µM PAC:ERF58ox 21C	0	-4.048 to 4.048	No	ns	>0.9999
	5 µM GA3:ERF58ox 21C vs. 20 µM GA3:ERF58ox 2A	-26	-33.42 to -18.58	Yes	****	<0.0001				0.25 µM PAC:ERF58ox 21C vs. 1 µM PAC:ERF58ox 2A	0	-4.048 to 4.048	No	ns	>0.9999
	5 µM GA3:ERF58ox 21C vs. 50 µM GA3:Col-0	-90	-97.42 to -82.58	Yes	****	<0.0001				0.25 µM PAC:ERF58ox 21C vs. 2.5 µM PAC:Col-0	0	-4.048 to 4.048	No	ns	>0.9999
	5 µM GA3:ERF58ox 21C vs. 50 µM GA3:erf55-1 erf58-2	-100	-107.4 to -92.58	Yes	****	<0.0001				0.25 µM PAC:ERF58ox 21C vs. 2.5 µM PAC:erf55-1 erf58-2	-22.67	-26.71 to -18.62	Yes	****	<0.0001
	5 µM GA3:ERF58ox 21C vs. 50 µM GA3:ERF58ox 21C	-67.67	-75.09 to -60.24	Yes	****	<0.0001				0.25 µM PAC:ERF58ox 21C vs. 2.5 µM PAC:ERF58ox 21C	0	-4.048 to 4.048	No	ns	>0.9999
	5 µM GA3:ERF58ox 21C vs. 50 µM GA3:ERF58ox 2A	-62.67	-70.09 to -55.24	Yes	****	<0.0001				0.25 µM PAC:ERF58ox 21C vs. 2.5 µM PAC:ERF58ox 2A	0	-4.048 to 4.048	No	ns	>0.9999
	5 µM GA3:ERF58ox 21C vs. 100 µM GA3:Col-0	-100	-107.4 to -92.58	Yes	****	<0.0001				0.25 µM PAC:ERF58ox 21C vs. 5 µM PAC:Col-0	0	-4.048 to 4.048	No	ns	>0.9999
	5 µM GA3:ERF58ox 21C vs. 100 µM GA3:erf55-1 erf58-2	-100	-107.4 to -92.58	Yes	****	<0.0001				0.25 µM PAC:ERF58ox 21C vs. 5 µM PAC:erf55-1 erf58-2	0	-4.048 to 4.048	No	ns	>0.9999
	5 µM GA3:ERF58ox 21C vs. 100 µM GA3:ERF58ox 21C	-100	-107.4 to -92.58	Yes	****	<0.0001				0.25 µM PAC:ERF58ox 21C vs. 5 µM PAC:ERF58ox 21C	0	-4.048 to 4.048	No	ns	>0.9999
	5 µM GA3:ERF58ox 21C vs. 100 µM GA3:ERF58ox 2A	-84	-91.42 to -76.58	Yes	****	<0.0001				0.25 µM PAC:ERF58ox 21C vs. 5 µM PAC:ERF58ox 2A	0	-4.048 to 4.048	No	ns	>0.9999
	5 µM GA3:ERF58ox 2A vs. 10 µM GA3:Col-0	-42.67	-50.09 to -35.24	Yes	****	<0.0001				0.25 µM PAC:ERF58ox 2A vs. 0.5 µM PAC:Col-0	0	-4.048 to 4.048	No	ns	>0.9999
	5 µM GA3:ERF58ox 2A vs. 10 µM GA3:erf55-1 erf58-2	-100	-107.4 to -92.58	Yes	****	<0.0001				0.25 µM PAC:ERF58ox 2A vs. 0.5 µM PAC:erf55-1 erf58-2	-82.33	-86.38 to -78.29	Yes	****	<0.0001
	5 µM GA3:ERF58ox 2A vs. 10 µM GA3:ERF58ox 21C	-20.33	-27.76 to -12.91	Yes	****	<0.0001				0.25 µM PAC:ERF58ox 2A vs. 0.5 µM PAC:ERF58ox 21C	0	-4.048 to 4.048	No	ns	>0.9999
	5 µM GA3:ERF58ox 2A vs. 10 µM GA3:ERF58ox 2A	-4.667	-12.09 to 2.757	No	ns	0.7634				0.25 µM PAC:ERF58ox 2A vs. 0.5 µM PAC:ERF58ox 2A	0	-4.048 to 4.048	No	ns	>0.9999
	5 µM GA3:ERF58ox 2A vs. 20 µM GA3:Col-0	-72.33	-79.76 to -64.91	Yes	****	<0.0001				0.25 µM PAC:ERF58ox 2A vs. 1 µM PAC:Col-0	0	-4.048 to 4.048	No	ns	>0.9999
	5 µM GA3:ERF58ox 2A vs. 20 µM GA3:erf55-1 erf58-2	-100	-107.4 to -92.58	Yes	****	<0.0001				0.25 µM PAC:ERF58ox 2A vs. 1 µM PAC:erf55-1 erf58-2	-56.67	-60.71 to -52.62	Yes	****	<0.0001
	5 µM GA3:ERF58ox 2A vs. 20 µM GA3:ERF58ox 21C	-31.67	-39.09 to -24.24	Yes	****	<0.0001				0.25 µM PAC:ERF58ox 2A vs. 1 µM PAC:ERF58ox 21C	0	-4.048 to 4.048	No	ns	>0.9999
	5 µM GA3:ERF58ox 2A vs. 20 µM GA3:ERF58ox 2A	-26	-33.42 to -18.58	Yes	****	<0.0001				0.25 µM PAC:ERF58ox 2A vs. 1 µM PAC:ERF58ox 2A	0	-4.048 to 4.048	No	ns	>0.9999
	5 µM GA3:ERF58ox 2A vs. 50 µM GA3:Col-0	-90	-97.42 to -82.58	Yes	****	<0.0001				0.25 µM PAC:ERF58ox 2A vs. 2.5 µM PAC:Col-0	0	-4.048 to 4.048	No	ns	>0.9999
	5 µM GA3:ERF58ox 2A vs. 50 µM GA3:erf55-1 erf58-2	-100	-107.4 to -92.58	Yes	****	<0.0001				0.25 µM PAC:ERF58ox 2A vs. 2.5 µM PAC:erf55-1 erf58-2	-22.67	-26.71 to -18.62	Yes	****	<0.0001
	5 µM GA3:ERF58ox 2A vs. 50 µM GA3:ERF58ox 21C	-67.67	-75.09 to -60.24	Yes	****	<0.0001				0.25 µM PAC:ERF58ox 2A vs. 2.5 µM PAC:ERF58ox 21C	0	-4.048 to 4.048	No	ns	>0.9999
	5 µM GA3:ERF58ox 2A vs. 50 µM GA3:ERF58ox 2A	-62.67	-70.09 to -55.24	Yes	****	<0.0001				0.25 µM PAC:ERF58ox 2A vs. 2.5 µM PAC:ERF58ox 2A	0	-4.048 to 4.048	No	ns	>0.9999
	5 µM GA3:ERF58ox 2A vs. 100 µM GA3:Col-0	-100	-107.4 to -92.58	Yes	****	<0.0001				0.25 µM PAC:ERF58ox 2A vs. 5 µM PAC:Col-0	0	-4.048 to 4.048	No	ns	>0.9999
	5 µM GA3:ERF58ox 2A vs. 100 µM GA3:erf55-1 erf58-2	-100	-107.4 to -92.58	Yes	****	<0.0001				0.25 µM PAC:ERF58ox 2A vs. 5 µM PAC:erf55-1 erf58-2	0	-4.048 to 4.048	No	ns	>0.9999
	5 µM GA3:ERF58ox 2A vs. 100 µM GA3:ERF58ox 21C	-100	-107.4 to -92.58	Yes	****	<0.0001				0.25 µM PAC:ERF58ox 2A vs. 5 µM PAC:ERF58ox 21C	0	-4.048 to 4.048	No	ns	>0.9999
	5 µM GA3:ERF58ox 2A vs. 100 µM GA3:ERF58ox 2A	-84	-91.42 to -76.58	Yes	****	<0.0001				0.25 µM PAC:ERF58ox 2A vs. 5 µM PAC:ERF58ox 2A	0	-4.048 to 4.048	No	ns	>0.9999
	10 µM GA3:Col-0 vs. 10 µM GA3:erf55-1 erf58-2	-57.33	-64.76 to -49.91	Yes	****	<0.0001				0.5 µM PAC:Col-0 vs. 0.5 µM PAC:erf55-1 erf58-2	-82.33	-86.38 to -78.29	Yes	****	<0.0001
	10 µM GA3:Col-0 vs. 10 µM GA3:ERF58ox 21C	22.33	14.91 to 29.76	Yes	****	<0.0001				0.5 µM PAC:Col-0 vs. 0.5 µM PAC:ERF58ox 21C	0	-4.048 to 4.048	No	ns	>0.9999
	10 µM GA3:Col-0 vs. 10 µM GA3:ERF58ox 2A	38	30.58 to 45.42	Yes	****	<0.0001				0.5 µM PAC:Col-0 vs. 0.5 µM PAC:ERF58ox 2A	0	-4.048 to 4.048	No	ns	>0.9999
	10 µM GA3:Col-0 vs. 20 µM GA3:Col-0	-29.67	-37.09 to -22.24	Yes	****	<0.0001				0.5 µM PAC:Col-0 vs. 1 µM PAC:Col-0	0	-4.048 to 4.048	No	ns	>0.9999
	10 µM GA3:Col-0 vs. 20 µM GA3:erf55-1 erf58-2	-57.33	-64.76 to -49.91	Yes	****	<0.0001				0.5 µM PAC:Col-0 vs. 1 µM PAC:erf55-1 erf58-2	-56.67	-60.71 to -52.62	Yes	****	<0.0001
	10 µM GA3:Col-0 vs. 20 µM GA3:ERF58ox 21C	11	3.577 to 18.42	Yes	***	0.0001				0.5 µM PAC:Col-0 vs. 1 µM PAC:ERF58ox 21C	0	-4.048 to 4.048	No	ns	>0.9999
	10 µM GA3:Col-0 vs. 20 µM GA3:ERF58ox 2A	16.67	9.243 to 24.09	Yes	****	<0.0001				0.5 µM PAC:Col-0 vs. 1 µM PAC:ERF58ox 2A	0	-4.048 to 4.048	No	ns	>0.9999
	10 µM GA3:Col-0 vs. 50 µM GA3:Col-0	-47.33	-54.76 to -39.91	Yes	****	<0.0001				0.5 µM PAC:Col-0 vs. 2.5 µM PAC:Col-0	0	-4.048 to 4.048	No	ns	>0.9999
	10 µM GA3:Col-0 vs. 50 µM GA3:erf55-1 erf58-2	-57.33	-64.76 to -49.91	Yes	****	<0.0001				0.5 µM PAC:Col-0 vs. 2.5 µM PAC:erf55-1 erf58-2	-22.67	-26.71 to -18.62	Yes	****	<0.0001
	10 µM GA3:Col-0 vs. 50 µM GA3:ERF58ox 21C	-25	-32.42 to -17.58	Yes	****	<0.0001				0.5 µM PAC:Col-0 vs. 2.5 µM PAC:ERF58ox 21C	0	-4.048 to 4.048	No	ns	>0.9999
	10 µM GA3:Col-0 vs. 50 µM GA3:ERF58ox 2A	-20	-27.42 to -12.58	Yes	****	<0.0001				0.5 µM PAC:Col-0 vs. 2.5 µM PAC:ERF58ox 2A	0	-4.048 to 4.048	No	ns	>0.9999
	10 µM GA3:Col-0 vs. 100 µM GA3:Col-0	-57.33	-64.76 to -49.91	Yes	****	<0.0001				0.5 µM PAC:Col-0 vs. 5 µM PAC:Col-0	0	-4.048 to 4.048	No	ns	>0.9999
	10 µM GA3:Col-0 vs. 100 µM GA3:erf55-1 erf58-2	-57.33	-64.76 to -49.91	Yes	****	<0.0001				0.5 µM PAC:Col-0 vs. 5 µM PAC:erf55-1 erf58-2	0	-4.048 to 4.048	No	ns	>0.9999
	10 µM GA3:Col-0 vs. 100 µM GA3:ERF58ox 21C	-57.33	-64.76 to -49.91	Yes	****	<0.0001				0.5 µM PAC:Col-0 vs. 5 µM PAC:ERF58ox 21C	0	-4.048 to 4.048	No	ns	>0.9999
	10 µM GA3:Col-0 vs. 100 µM GA3:ERF58ox 2A	-41.33	-48.76 to -33.91	Yes	****	<0.0001				0.5 µM PAC:Col-0 vs. 5 µM PAC:ERF58ox 2A	0	-4.048 to 4.048	No	ns	>0.9999
	10 µM GA3:erf55-1 erf58-2 vs. 10 µM GA3:ERF58ox 21C	79.67	72.24 to 87.09	Yes	****	<0.0001				0.5 µM PAC:erf55-1 erf58-2 vs. 0.5 µM PAC:ERF58ox 21C	82.33	78.29 to 86.38	Yes	****	<0.0001
	10 µM GA3:erf55-1 erf58-2 vs. 10 µM GA3:ERF58ox 2A	95.33	87.91 to 102.8	Yes	****	<0.0001				0.5 µM PAC:erf55-1 erf58-2 vs. 0.5 µM PAC:ERF58ox 2A	82.33	78.29 to 86.38	Yes	****	<0.0001
	10 µM GA3:erf55-1 erf58-2 vs. 20 µM GA3:Col-0	27.67	20.24 to 35.09	Yes	****	<0.0001				0.5 µM PAC:erf55-1 erf58-2 vs. 1 µM PAC:Col-0	82.33	78.29 to 86.38	Yes	****	<0.0001
	10 µM GA3:erf55-1 erf58-2 vs. 20 µM GA3:erf55-1 erf58-2	0	-7.423 to 7.423	No	ns	>0.9999				0.5 µM PAC:erf55-1 erf58-2 vs. 1 µM PAC:erf55-1 erf58-2	25.67	21.62 to 29.71	Yes	****	<0.0001
	10 µM GA3:erf55-1 erf58-2 vs. 20 µM GA3:ERF58ox 21C	68.33	60.91 to 75.76	Yes	****	<0.0001				0.5 µM PAC:erf55-1 erf58-2 vs. 1 µM PAC:ERF58ox 21C	82.33	78.29 to 86.38	Yes	****	<0.0001
	10 µM GA3:erf55-1 erf58-2 vs. 20 µM GA3:ERF58ox 2A	74	66.58 to 81.42	Yes	****	<0.0001				0.5 µM PAC:erf55-1 erf58-2 vs. 1 µM PAC:ERF58ox 2A	82.33	78.29 to 86.38	Yes	****	<0.0001
	10 µM GA3:erf55-1 erf58-2 vs. 50 µM GA3:Col-0	10	2.577 to 17.42	Yes	***	0.0007				0.5 µM PAC:erf55-1 erf58-2 vs. 2.5 µM PAC:Col-0	82.33	78.29 to 86.38	Yes	****	<0.0001
	10 µM GA3:erf55-1 erf58-2 vs. 50 µM GA3:erf55-1 erf58-2	0	-7.423 to 7.423	No	ns	>0.9999				0.5 µM PAC:erf55-1 erf58-2 vs. 2.5 µM PAC:erf55-1 erf58-2	59.67	55.62 to 63.71	Yes	****	<0.0001
	10 µM GA3:erf55-1 erf58-2 vs. 50 µM GA3:ERF58ox 21C	32.33	24.91 to 39.76	Yes	****	<0.0001				0.5 µM PAC:erf55-1 erf58-2 vs. 2.5 µM PAC:ERF58ox 21C	82.33	78.29 to 86.38	Yes	****	<0.0001
	10 µM GA3:erf55-1 erf58-2 vs. 50 µM GA3:ERF58ox 2A	37.33	29.91 to 44.76	Yes	****	<0.0001				0.5 µM PAC:erf55-1 erf58-2 vs. 2.5 µM PAC:ERF58ox 2A	82.33	78.29 to 86.38	Yes	****	<0.0001
	10 µM GA3:erf55-1 erf58-2 vs. 100 µM GA3:Col-0	0	-7.423 to 7.423	No	ns	>0.9999				0.5 µM PAC:erf55-1 erf58-2 vs. 5 µM PAC:Col-0	82.33	78.29 to 86.38	Yes	****	<0.0001
	10 µM GA3:erf55-1 erf58-2 vs. 100 µM GA3:erf55-1 erf58-2	0	-7.423 to 7.423	No	ns	>0.9999				0.5 µM PAC:erf55-1 erf58-2 vs. 5 µM PAC:erf55-1 erf58-2	82.33	78.29 to 86.38	Yes	****	<0.0001
	10 µM GA3:erf55-1 erf58-2 vs. 100 µM GA3:ERF58ox 21C	0	-7.423 to 7.423	No	ns	>0.9999				0.5 µM PAC:erf55-1 erf58-2 vs. 5 µM PAC:ERF58ox 21C	82.33	78.29 to 86.38	Yes	****	<0.0001
	10 µM GA3:erf55-1 erf58-2 vs. 100 µM GA3:ERF58ox 2A	16	8.577 to 23.42	Yes	****	<0.0001				0.5 µM PAC:erf55-1 erf58-2 vs. 5 µM PAC:ERF58ox 2A	82.33	78.29 to 86.38	Yes	****	<0.0001
	10 µM GA3:ERF58ox 21C vs. 10 µM GA3:ERF58ox 2A	15.67	8.243 to 23.09	Yes	****	<0.0001				0.5 µM PAC:ERF58ox 21C vs. 0.5 µM PAC:ERF58ox 2A	0	-4.048 to 4.048	No	ns	>0.9999
	10 µM GA3:ERF58ox 21C vs. 20 µM GA3:Col-0	-52	-59.42 to -44.58	Yes	****	<0.0001				0.5 µM PAC:ERF58ox 21C vs. 1 µM PAC:Col-0	0	-4.048 to 4.048	No	ns	>0.9999
	10 µM GA3:ERF58ox 21C vs. 20 µM GA3:erf55-1 erf58-2	-79.67	-87.09 to -72.24	Yes	****	<0.0001				0.5 µM PAC:ERF58ox 21C vs. 1 µM PAC:erf55-1 erf58-2	-56.67	-60.71 to -52.62	Yes	****	<0.0001
	10 µM GA3:ERF58ox 21C vs. 20 µM GA3:ERF58ox 21C	-11.33	-18.76 to -3.910	Yes	****	<0.0001				0.5 µM PAC:ERF58ox 21C vs. 1 µM PAC:ERF58ox 21C	0	-4.048 to 4.048	No	ns	>0.9999
	10 µM GA3:ERF58ox 21C vs. 20 µM GA3:ERF58ox 2A	-5.667	-13.09 to 1.757	No	ns	0.3969				0.5 µM PAC:ERF58ox 21C vs. 1 µM PAC:ERF58ox 2A	0	-4.048 to 4.048	No	ns	>0.9999
	10 µM GA3:ERF58ox 21C vs. 50 µM GA3:Col-0	-69.67	-77.09 to -62.24	Yes	****	<0.0001				0.5 µM PAC:ERF58ox 21C vs. 2.5 µM PAC:Col-0	0	-4.048 to 4.048	No	ns	>0.9999
	10 µM GA3:ERF58ox 21C vs. 50 µM GA3:erf55-1 erf58-2	-79.67	-87.09 to -72.24	Yes	****	<0.0001				0.5 µM PAC:ERF58ox 21C vs. 2.5 µM PAC:erf55-1 erf58-2	-22.67	-26.71 to -18.62	Yes	****	<0.0001
	10 µM GA3:ERF58ox 21C vs. 50 µM GA3:ERF58ox 21C	-47.33	-54.76 to -39.91	Yes	****	<0.0001				0.5 µM PAC:ERF58ox 21C vs. 2.5 µM PAC:ERF58ox 21C	0	-4.048 to 4.048	No	ns	>0.9999
	10 µM GA3:ERF58ox 21C vs. 50 µM GA3:ERF58ox 2A	-42.33	-49.76 to -34.91	Yes	****	<0.0001				0.5 µM PAC:ERF58ox 21C vs. 2.5 µM PAC:ERF58ox 2A	0	-4.048 to 4.048	No	ns	>0.9999
	10 µM GA3:ERF58ox 21C vs. 100 µM GA3:Col-0	-79.67	-87.09 to -72.24	Yes	****	<0.0001				0.5 µM PAC:ERF58ox 21C vs. 5 µM PAC:Col-0	0	-4.048 to 4.048	No	ns	>0.9999
	10 µM GA3:ERF58ox 21C vs. 100 µM GA3:erf55-1 erf58-2	-79.67	-87.09 to -72.24	Yes	****	<0.0001				0.5 µM PAC:ERF58ox 21C vs. 5 µM PAC:erf55-1 erf58-2	0	-4.048 to 4.048	No	ns	>0.9999
	10 µM GA3:ERF58ox 21C vs. 100 µM GA3:ERF58ox 21C	-79.67	-87.09 to -72.24	Yes	****	<0.0001				0.5 µM PAC:ERF58ox 21C vs. 5 µM PAC:ERF58ox 21C	0	-4.048 to 4.048	No	ns	>0.9999
	10 µM GA3:ERF58ox 21C vs. 100 µM GA3:ERF58ox 2A	-63.67	-71.09 to -56.24	Yes	****	<0.0001				0.5 µM PAC:ERF58ox 21C vs. 5 µM PAC:ERF58ox 2A	0	-4.048 to 4.048	No	ns	>0.9999
	10 µM GA3:ERF58ox 2A vs. 20 µM GA3:Col-0	-67.67	-75.09 to -60.24	Yes	****	<0.0001				0.5 µM PAC:ERF58ox 2A vs. 1 µM PAC:Col-0	0	-4.048 to 4.048	No	ns	>0.9999
	10 µM GA3:ERF58ox 2A vs. 20 µM GA3:erf55-1 erf58-2	-95.33	-102.8 to -87.91	Yes	****	<0.0001				0.5 µM PAC:ERF58ox 2A vs. 1 µM PAC:erf55-1 erf58-2	-56.67	-60.71 to -52.62	Yes	****	<0.0001
	10 µM GA3:ERF58ox 2A vs. 20 µM GA3:ERF58ox 21C	-27	-34.42 to -19.58	Yes	****	<0.0001				0.5 µM PAC:ERF58ox 2A vs. 1 µM PAC:ERF58ox 21C	0	-4.048 to 4.048	No	ns	>0.9999
	10 µM GA3:ERF58ox 2A vs. 20 µM GA3:ERF58ox 2A	-21.33	-28.76 to -13.91	Yes	****	<0.0001				0.5 µM PAC:ERF58ox 2A vs. 1 µM PAC:ERF58ox 2A	0	-4.048 to 4.048	No	ns	>0.9999
	10 µM GA3:ERF58ox 2A vs. 50 µM GA3:Col-0	-85.33	-92.76 to -77.91	Yes	****	<0.0001				0.5 µM PAC:ERF58ox 2A vs. 2.5 µM PAC:Col-0	0	-4.048 to 4.048	No	ns	>0.9999
	10 µM GA3:ERF58ox 2A vs. 50 µM GA3:erf55-1 erf58-2	-95.33	-102.8 to -87.91	Yes	****	<0.0001				0.5 µM PAC:ERF58ox 2A vs. 2.5 µM PAC:erf55-1 erf58-2	-22.67	-26.71 to -18.62	Yes	****	<0.0001
	10 µM GA3:ERF58ox 2A vs. 50 µM GA3:ERF58ox 21C	-63	-70.42 to -55.58	Yes	****	<0.0001				0.5 µM PAC:ERF58ox 2A vs. 2.5 µM PAC:ERF58ox 21C	0	-4.048 to 4.048	No	ns	>0.9999
	10 µM GA3:ERF58ox 2A vs. 50 µM GA3:ERF58ox 2A	-58	-65.42 to -50.58	Yes	****	<0.0001				0.5 µM PAC:ERF58ox 2A vs. 2.5 µM PAC:ERF58ox 2A	0	-4.048 to 4.048	No	ns	>0.9999
	10 µM GA3:ERF58ox 2A vs. 100 µM GA3:Col-0	-95.33	-102.8 to -87.91	Yes	****	<0.0001				0.5 µM PAC:ERF58ox 2A vs. 5 µM PAC:Col-0	0	-4.048 to 4.048	No	ns	>0.9999
	10 µM GA3:ERF58ox 2A vs. 100 µM GA3:erf55-1 erf58-2	-95.33	-102.8 to -87.91	Yes	****	<0.0001				0.5 µM PAC:ERF58ox 2A vs. 5 µM PAC:erf55-1 erf58-2	0	-4.048 to 4.048	No	ns	>0.9999
	10 µM GA3:ERF58ox 2A vs. 100 µM GA3:ERF58ox 21C	-95.33	-102.8 to -87.91	Yes	****	<0.0001				0.5 µM PAC:ERF58ox 2A vs. 5 µM PAC:ERF58ox 21C	0	-4.048 to 4.048	No	ns	>0.9999
	10 µM GA3:ERF58ox 2A vs. 100 µM GA3:ERF58ox 2A	-79.33	-86.76 to -71.91	Yes	****	<0.0001				0.5 µM PAC:ERF58ox 2A vs. 5 µM PAC:ERF58ox 2A	0	-4.048 to 4.048	No	ns	>0.9999
	20 µM GA3:Col-0 vs. 20 µM GA3:erf55-1 erf58-2	-27.67	-35.09 to -20.24	Yes	****	<0.0001				1 µM PAC:Col-0 vs. 1 µM PAC:erf55-1 erf58-2	-56.67	-60.71 to -52.62	Yes	****	<0.0001
	20 µM GA3:Col-0 vs. 20 µM GA3:ERF58ox 21C	40.67	33.24 to 48.09	Yes	****	<0.0001				1 µM PAC:Col-0 vs. 1 µM PAC:ERF58ox 21C	0	-4.048 to 4.048	No	ns	>0.9999
	20 µM GA3:Col-0 vs. 20 µM GA3:ERF58ox 2A	46.33	38.91 to 53.76	Yes	****	<0.0001				1 µM PAC:Col-0 vs. 1 µM PAC:ERF58ox 2A	0	-4.048 to 4.048	No	ns	>0.9999
	20 µM GA3:Col-0 vs. 50 µM GA3:Col-0	-17.67	-25.09 to -10.24	Yes	****	<0.0001				1 µM PAC:Col-0 vs. 2.5 µM PAC:Col-0	0	-4.048 to 4.048	No	ns	>0.9999
	20 µM GA3:Col-0 vs. 50 µM GA3:erf55-1 erf58-2	-27.67	-35.09 to -20.24	Yes	****	<0.0001				1 µM PAC:Col-0 vs. 2.5 µM PAC:erf55-1 erf58-2	-22.67	-26.71 to -18.62	Yes	****	<0.0001
	20 µM GA3:Col-0 vs. 50 µM GA3:ERF58ox 21C	4.667	-2.757 to 12.09	No	ns	0.7634				1 µM PAC:Col-0 vs. 2.5 µM PAC:ERF58ox 21C	0	-4.048 to 4.048	No	ns	>0.9999
	20 µM GA3:Col-0 vs. 50 µM GA3:ERF58ox 2A	9.667	2.243 to 17.09	Yes	**	0.0013				1 µM PAC:Col-0 vs. 2.5 µM PAC:ERF58ox 2A	0	-4.048 to 4.048	No	ns	>0.9999
	20 µM GA3:Col-0 vs. 100 µM GA3:Col-0	-27.67	-35.09 to -20.24	Yes	****	<0.0001				1 µM PAC:Col-0 vs. 5 µM PAC:Col-0	0	-4.048 to 4.048	No	ns	>0.9999
	20 µM GA3:Col-0 vs. 100 µM GA3:erf55-1 erf58-2	-27.67	-35.09 to -20.24	Yes	****	<0.0001				1 µM PAC:Col-0 vs. 5 µM PAC:erf55-1 erf58-2	0	-4.048 to 4.048	No	ns	>0.9999
	20 µM GA3:Col-0 vs. 100 µM GA3:ERF58ox 21C	-27.67	-35.09 to -20.24	Yes	****	<0.0001				1 µM PAC:Col-0 vs. 5 µM PAC:ERF58ox 21C	0	-4.048 to 4.048	No	ns	>0.9999
	20 µM GA3:Col-0 vs. 100 µM GA3:ERF58ox 2A	-11.67	-19.09 to -4.243	Yes	****	<0.0001				1 µM PAC:Col-0 vs. 5 µM PAC:ERF58ox 2A	0	-4.048 to 4.048	No	ns	>0.9999
	20 µM GA3:erf55-1 erf58-2 vs. 20 µM GA3:ERF58ox 21C	68.33	60.91 to 75.76	Yes	****	<0.0001				1 µM PAC:erf55-1 erf58-2 vs. 1 µM PAC:ERF58ox 21C	56.67	52.62 to 60.71	Yes	****	<0.0001
	20 µM GA3:erf55-1 erf58-2 vs. 20 µM GA3:ERF58ox 2A	74	66.58 to 81.42	Yes	****	<0.0001				1 µM PAC:erf55-1 erf58-2 vs. 1 µM PAC:ERF58ox 2A	56.67	52.62 to 60.71	Yes	****	<0.0001
	20 µM GA3:erf55-1 erf58-2 vs. 50 µM GA3:Col-0	10	2.577 to 17.42	Yes	***	0.0007				1 µM PAC:erf55-1 erf58-2 vs. 2.5 µM PAC:Col-0	56.67	52.62 to 60.71	Yes	****	<0.0001
	20 µM GA3:erf55-1 erf58-2 vs. 50 µM GA3:erf55-1 erf58-2	0	-7.423 to 7.423	No	ns	>0.9999				1 µM PAC:erf55-1 erf58-2 vs. 2.5 µM PAC:erf55-1 erf58-2	34	29.95 to 38.05	Yes	****	<0.0001
	20 µM GA3:erf55-1 erf58-2 vs. 50 µM GA3:ERF58ox 21C	32.33	24.91 to 39.76	Yes	****	<0.0001				1 µM PAC:erf55-1 erf58-2 vs. 2.5 µM PAC:ERF58ox 21C	56.67	52.62 to 60.71	Yes	****	<0.0001
	20 µM GA3:erf55-1 erf58-2 vs. 50 µM GA3:ERF58ox 2A	37.33	29.91 to 44.76	Yes	****	<0.0001				1 µM PAC:erf55-1 erf58-2 vs. 2.5 µM PAC:ERF58ox 2A	56.67	52.62 to 60.71	Yes	****	<0.0001
	20 µM GA3:erf55-1 erf58-2 vs. 100 µM GA3:Col-0	0	-7.423 to 7.423	No	ns	>0.9999				1 µM PAC:erf55-1 erf58-2 vs. 5 µM PAC:Col-0	56.67	52.62 to 60.71	Yes	****	<0.0001
	20 µM GA3:erf55-1 erf58-2 vs. 100 µM GA3:erf55-1 erf58-2	0	-7.423 to 7.423	No	ns	>0.9999				1 µM PAC:erf55-1 erf58-2 vs. 5 µM PAC:erf55-1 erf58-2	56.67	52.62 to 60.71	Yes	****	<0.0001
	20 µM GA3:erf55-1 erf58-2 vs. 100 µM GA3:ERF58ox 21C	0	-7.423 to 7.423	No	ns	>0.9999				1 µM PAC:erf55-1 erf58-2 vs. 5 µM PAC:ERF58ox 21C	56.67	52.62 to 60.71	Yes	****	<0.0001
	20 µM GA3:erf55-1 erf58-2 vs. 100 µM GA3:ERF58ox 2A	16	8.577 to 23.42	Yes	****	<0.0001				1 µM PAC:erf55-1 erf58-2 vs. 5 µM PAC:ERF58ox 2A	56.67	52.62 to 60.71	Yes	****	<0.0001
	20 µM GA3:ERF58ox 21C vs. 20 µM GA3:ERF58ox 2A	5.667	-1.757 to 13.09	No	ns	0.3969				1 µM PAC:ERF58ox 21C vs. 1 µM PAC:ERF58ox 2A	0	-4.048 to 4.048	No	ns	>0.9999
	20 µM GA3:ERF58ox 21C vs. 50 µM GA3:Col-0	-58.33	-65.76 to -50.91	Yes	****	<0.0001				1 µM PAC:ERF58ox 21C vs. 2.5 µM PAC:Col-0	0	-4.048 to 4.048	No	ns	>0.9999
	20 µM GA3:ERF58ox 21C vs. 50 µM GA3:erf55-1 erf58-2	-68.33	-75.76 to -60.91	Yes	****	<0.0001				1 µM PAC:ERF58ox 21C vs. 2.5 µM PAC:erf55-1 erf58-2	-22.67	-26.71 to -18.62	Yes	****	<0.0001
	20 µM GA3:ERF58ox 21C vs. 50 µM GA3:ERF58ox 21C	-36	-43.42 to -28.58	Yes	****	<0.0001				1 µM PAC:ERF58ox 21C vs. 2.5 µM PAC:ERF58ox 21C	0	-4.048 to 4.048	No	ns	>0.9999
	20 µM GA3:ERF58ox 21C vs. 50 µM GA3:ERF58ox 2A	-31	-38.42 to -23.58	Yes	****	<0.0001				1 µM PAC:ERF58ox 21C vs. 2.5 µM PAC:ERF58ox 2A	0	-4.048 to 4.048	No	ns	>0.9999
	20 µM GA3:ERF58ox 21C vs. 100 µM GA3:Col-0	-68.33	-75.76 to -60.91	Yes	****	<0.0001				1 µM PAC:ERF58ox 21C vs. 5 µM PAC:Col-0	0	-4.048 to 4.048	No	ns	>0.9999
	20 µM GA3:ERF58ox 21C vs. 100 µM GA3:erf55-1 erf58-2	-68.33	-75.76 to -60.91	Yes	****	<0.0001				1 µM PAC:ERF58ox 21C vs. 5 µM PAC:erf55-1 erf58-2	0	-4.048 to 4.048	No	ns	>0.9999
	20 µM GA3:ERF58ox 21C vs. 100 µM GA3:ERF58ox 21C	-68.33	-75.76 to -60.91	Yes	****	<0.0001				1 µM PAC:ERF58ox 21C vs. 5 µM PAC:ERF58ox 21C	0	-4.048 to 4.048	No	ns	>0.9999
	20 µM GA3:ERF58ox 21C vs. 100 µM GA3:ERF58ox 2A	-52.33	-59.76 to -44.91	Yes	****	<0.0001				1 µM PAC:ERF58ox 21C vs. 5 µM PAC:ERF58ox 2A	0	-4.048 to 4.048	No	ns	>0.9999
	20 µM GA3:ERF58ox 2A vs. 50 µM GA3:Col-0	-64	-71.42 to -56.58	Yes	****	<0.0001				1 µM PAC:ERF58ox 2A vs. 2.5 µM PAC:Col-0	0	-4.048 to 4.048	No	ns	>0.9999
	20 µM GA3:ERF58ox 2A vs. 50 µM GA3:erf55-1 erf58-2	-74	-81.42 to -66.58	Yes	****	<0.0001				1 µM PAC:ERF58ox 2A vs. 2.5 µM PAC:erf55-1 erf58-2	-22.67	-26.71 to -18.62	Yes	****	<0.0001
	20 µM GA3:ERF58ox 2A vs. 50 µM GA3:ERF58ox 21C	-41.67	-49.09 to -34.24	Yes	****	<0.0001				1 µM PAC:ERF58ox 2A vs. 2.5 µM PAC:ERF58ox 21C	0	-4.048 to 4.048	No	ns	>0.9999
	20 µM GA3:ERF58ox 2A vs. 50 µM GA3:ERF58ox 2A	-36.67	-44.09 to -29.24	Yes	****	<0.0001				1 µM PAC:ERF58ox 2A vs. 2.5 µM PAC:ERF58ox 2A	0	-4.048 to 4.048	No	ns	>0.9999
	20 µM GA3:ERF58ox 2A vs. 100 µM GA3:Col-0	-74	-81.42 to -66.58	Yes	****	<0.0001				1 µM PAC:ERF58ox 2A vs. 5 µM PAC:Col-0	0	-4.048 to 4.048	No	ns	>0.9999
	20 µM GA3:ERF58ox 2A vs. 100 µM GA3:erf55-1 erf58-2	-74	-81.42 to -66.58	Yes	****	<0.0001				1 µM PAC:ERF58ox 2A vs. 5 µM PAC:erf55-1 erf58-2	0	-4.048 to 4.048	No	ns	>0.9999
	20 µM GA3:ERF58ox 2A vs. 100 µM GA3:ERF58ox 21C	-74	-81.42 to -66.58	Yes	****	<0.0001				1 µM PAC:ERF58ox 2A vs. 5 µM PAC:ERF58ox 21C	0	-4.048 to 4.048	No	ns	>0.9999
	20 µM GA3:ERF58ox 2A vs. 100 µM GA3:ERF58ox 2A	-58	-65.42 to -50.58	Yes	****	<0.0001				1 µM PAC:ERF58ox 2A vs. 5 µM PAC:ERF58ox 2A	0	-4.048 to 4.048	No	ns	>0.9999
	50 µM GA3:Col-0 vs. 50 µM GA3:erf55-1 erf58-2	-10	-17.42 to -2.577	Yes	***	0.0007				2.5 µM PAC:Col-0 vs. 2.5 µM PAC:erf55-1 erf58-2	-22.67	-26.71 to -18.62	Yes	****	<0.0001
	50 µM GA3:Col-0 vs. 50 µM GA3:ERF58ox 21C	22.33	14.91 to 29.76	Yes	****	<0.0001				2.5 µM PAC:Col-0 vs. 2.5 µM PAC:ERF58ox 21C	0	-4.048 to 4.048	No	ns	>0.9999
	50 µM GA3:Col-0 vs. 50 µM GA3:ERF58ox 2A	27.33	19.91 to 34.76	Yes	****	<0.0001				2.5 µM PAC:Col-0 vs. 2.5 µM PAC:ERF58ox 2A	0	-4.048 to 4.048	No	ns	>0.9999
	50 µM GA3:Col-0 vs. 100 µM GA3:Col-0	-10	-17.42 to -2.577	Yes	***	0.0007				2.5 µM PAC:Col-0 vs. 5 µM PAC:Col-0	0	-4.048 to 4.048	No	ns	>0.9999
	50 µM GA3:Col-0 vs. 100 µM GA3:erf55-1 erf58-2	-10	-17.42 to -2.577	Yes	***	0.0007				2.5 µM PAC:Col-0 vs. 5 µM PAC:erf55-1 erf58-2	0	-4.048 to 4.048	No	ns	>0.9999
	50 µM GA3:Col-0 vs. 100 µM GA3:ERF58ox 21C	-10	-17.42 to -2.577	Yes	***	0.0007				2.5 µM PAC:Col-0 vs. 5 µM PAC:ERF58ox 21C	0	-4.048 to 4.048	No	ns	>0.9999
	50 µM GA3:Col-0 vs. 100 µM GA3:ERF58ox 2A	6	-1.423 to 13.42	No	ns	0.2904				2.5 µM PAC:Col-0 vs. 5 µM PAC:ERF58ox 2A	0	-4.048 to 4.048	No	ns	>0.9999
	50 µM GA3:erf55-1 erf58-2 vs. 50 µM GA3:ERF58ox 21C	32.33	24.91 to 39.76	Yes	****	<0.0001				2.5 µM PAC:erf55-1 erf58-2 vs. 2.5 µM PAC:ERF58ox 21C	22.67	18.62 to 26.71	Yes	****	<0.0001
	50 µM GA3:erf55-1 erf58-2 vs. 50 µM GA3:ERF58ox 2A	37.33	29.91 to 44.76	Yes	****	<0.0001				2.5 µM PAC:erf55-1 erf58-2 vs. 2.5 µM PAC:ERF58ox 2A	22.67	18.62 to 26.71	Yes	****	<0.0001
	50 µM GA3:erf55-1 erf58-2 vs. 100 µM GA3:Col-0	0	-7.423 to 7.423	No	ns	>0.9999				2.5 µM PAC:erf55-1 erf58-2 vs. 5 µM PAC:Col-0	22.67	18.62 to 26.71	Yes	****	<0.0001
	50 µM GA3:erf55-1 erf58-2 vs. 100 µM GA3:erf55-1 erf58-2	0	-7.423 to 7.423	No	ns	>0.9999				2.5 µM PAC:erf55-1 erf58-2 vs. 5 µM PAC:erf55-1 erf58-2	22.67	18.62 to 26.71	Yes	****	<0.0001
	50 µM GA3:erf55-1 erf58-2 vs. 100 µM GA3:ERF58ox 21C	0	-7.423 to 7.423	No	ns	>0.9999				2.5 µM PAC:erf55-1 erf58-2 vs. 5 µM PAC:ERF58ox 21C	22.67	18.62 to 26.71	Yes	****	<0.0001
	50 µM GA3:erf55-1 erf58-2 vs. 100 µM GA3:ERF58ox 2A	16	8.577 to 23.42	Yes	****	<0.0001				2.5 µM PAC:erf55-1 erf58-2 vs. 5 µM PAC:ERF58ox 2A	22.67	18.62 to 26.71	Yes	****	<0.0001
	50 µM GA3:ERF58ox 21C vs. 50 µM GA3:ERF58ox 2A	5	-2.423 to 12.42	No	ns	0.6448				2.5 µM PAC:ERF58ox 21C vs. 2.5 µM PAC:ERF58ox 2A	0	-4.048 to 4.048	No	ns	>0.9999
	50 µM GA3:ERF58ox 21C vs. 100 µM GA3:Col-0	-32.33	-39.76 to -24.91	Yes	****	<0.0001				2.5 µM PAC:ERF58ox 21C vs. 5 µM PAC:Col-0	0	-4.048 to 4.048	No	ns	>0.9999
	50 µM GA3:ERF58ox 21C vs. 100 µM GA3:erf55-1 erf58-2	-32.33	-39.76 to -24.91	Yes	****	<0.0001				2.5 µM PAC:ERF58ox 21C vs. 5 µM PAC:erf55-1 erf58-2	0	-4.048 to 4.048	No	ns	>0.9999
	50 µM GA3:ERF58ox 21C vs. 100 µM GA3:ERF58ox 21C	-32.33	-39.76 to -24.91	Yes	****	<0.0001				2.5 µM PAC:ERF58ox 21C vs. 5 µM PAC:ERF58ox 21C	0	-4.048 to 4.048	No	ns	>0.9999
	50 µM GA3:ERF58ox 21C vs. 100 µM GA3:ERF58ox 2A	-16.33	-23.76 to -8.910	Yes	****	<0.0001				2.5 µM PAC:ERF58ox 21C vs. 5 µM PAC:ERF58ox 2A	0	-4.048 to 4.048	No	ns	>0.9999
	50 µM GA3:ERF58ox 2A vs. 100 µM GA3:Col-0	-37.33	-44.76 to -29.91	Yes	****	<0.0001				2.5 µM PAC:ERF58ox 2A vs. 5 µM PAC:Col-0	0	-4.048 to 4.048	No	ns	>0.9999
	50 µM GA3:ERF58ox 2A vs. 100 µM GA3:erf55-1 erf58-2	-37.33	-44.76 to -29.91	Yes	****	<0.0001				2.5 µM PAC:ERF58ox 2A vs. 5 µM PAC:erf55-1 erf58-2	0	-4.048 to 4.048	No	ns	>0.9999
	50 µM GA3:ERF58ox 2A vs. 100 µM GA3:ERF58ox 21C	-37.33	-44.76 to -29.91	Yes	****	<0.0001				2.5 µM PAC:ERF58ox 2A vs. 5 µM PAC:ERF58ox 21C	0	-4.048 to 4.048	No	ns	>0.9999
	50 µM GA3:ERF58ox 2A vs. 100 µM GA3:ERF58ox 2A	-21.33	-28.76 to -13.91	Yes	****	<0.0001				2.5 µM PAC:ERF58ox 2A vs. 5 µM PAC:ERF58ox 2A	0	-4.048 to 4.048	No	ns	>0.9999
	100 µM GA3:Col-0 vs. 100 µM GA3:erf55-1 erf58-2	0	-7.423 to 7.423	No	ns	>0.9999				5 µM PAC:Col-0 vs. 5 µM PAC:erf55-1 erf58-2	0	-4.048 to 4.048	No	ns	>0.9999
	100 µM GA3:Col-0 vs. 100 µM GA3:ERF58ox 21C	0	-7.423 to 7.423	No	ns	>0.9999				5 µM PAC:Col-0 vs. 5 µM PAC:ERF58ox 21C	0	-4.048 to 4.048	No	ns	>0.9999
	100 µM GA3:Col-0 vs. 100 µM GA3:ERF58ox 2A	16	8.577 to 23.42	Yes	****	<0.0001				5 µM PAC:Col-0 vs. 5 µM PAC:ERF58ox 2A	0	-4.048 to 4.048	No	ns	>0.9999
	100 µM GA3:erf55-1 erf58-2 vs. 100 µM GA3:ERF58ox 21C	0	-7.423 to 7.423	No	ns	>0.9999				5 µM PAC:erf55-1 erf58-2 vs. 5 µM PAC:ERF58ox 21C	0	-4.048 to 4.048	No	ns	>0.9999
	100 µM GA3:erf55-1 erf58-2 vs. 100 µM GA3:ERF58ox 2A	16	8.577 to 23.42	Yes	****	<0.0001				5 µM PAC:erf55-1 erf58-2 vs. 5 µM PAC:ERF58ox 2A	0	-4.048 to 4.048	No	ns	>0.9999
	100 µM GA3:ERF58ox 21C vs. 100 µM GA3:ERF58ox 2A	16	8.577 to 23.42	Yes	****	<0.0001				5 µM PAC:ERF58ox 21C vs. 5 µM PAC:ERF58ox 2A	0	-4.048 to 4.048	No	ns	>0.9999
c	qPCR
	Biological replicate 1	Ct value						normalized value		Biological replicate 1	Ct value						normalized value
		ACT7	ACT7	ACT7	GA2ox4	GA2ox4	GA2ox4	GA2ox4/ACT7			ACT7	ACT7	ACT7	GA2ox4	GA2ox4	GA2ox4	GA2ox4/ACT7
	Col-0 phyA-OFF	25.7066	25.7033	25.6771	33.5901	33.4983	33.0439	1.01266		Col-0 phyB-OFF	22.3215	22.2832	21.4586	27.3274	27.582	26.6467	1.00353
	Col-0 phyA-ON	24.4342	24.139	24.1821	33.0646	33.4587	33.8863	0.361865		Col-0 phyB-ON	23.4678	23.8699	23.6598	29.242	29.3301	29.635	0.679945
	erf55-1 erf58-2 phyA-OFF	25.4758	25.3334	25.4552	33.3101	34.7084	33.978	0.589043		erf55-1 erf58-2 phyB-OFF	23.4971	23.2649	23.0007	29.0958	29.3312	29.2108	0.586491
	erf55-1 erf58-2 phyA-ON	23.5699	23.3106	23.4671	32.6867	32.6642	32.7251	0.33968		erf55-1 erf58-2 phyB-ON	22.5184	22.3619	22.1422	28.4721	28.8275	28.1676	0.511624
	Biological replicate 2	Ct value						normalized value		Biological replicate 2	Ct value						normalized value
		ACT7	ACT7	ACT7	GA2ox4	GA2ox4	GA2ox4	GA2ox4/ACT7			ACT7	ACT7	ACT7	GA2ox4	GA2ox4	GA2ox4	GA2ox4/ACT7
	Col-0 phyA-OFF	25.4861	25.5026	25.6039	32.5689	32.3769	32.7608	1.00349		Col-0 phyB-OFF	22.638	22.2992	21.8947	26.7297	27.848	26.4649	1.08537
	Col-0 phyA-ON	25.1602	25.7231	25.0013	33.6724	33.1757	34.0288	0.453984		Col-0 phyB-ON	22.0405	21.8229	21.6053	27.9053	27.8439	28.1389	0.385353
	erf55-1 erf58-2 phyA-OFF	25.4736	26.2751	25.4453	33.2492	33.4505	33.3351	0.687641		erf55-1 erf58-2 phyB-OFF	22.6607	22.3584	22.2456	29.0792	28.6291	28.4047	0.343422
	erf55-1 erf58-2 phyA-ON	24.8338	24.4151	24.3228	32.8305	32.8652	32.4658	0.451727		erf55-1 erf58-2 phyB-ON	21.5644	21.5525	21.6069	27.6236	27.545	27.2503	0.45073
	Biological replicate 3	Ct value						normalized value		Biological replicate 3	Ct value						normalized value
		ACT7	ACT7	ACT7	GA2ox4	GA2ox4	GA2ox4	GA2ox4/ACT7			ACT7	ACT7	ACT7	GA2ox4	GA2ox4	GA2ox4	GA2ox4/ACT7
	Col-0 phyA-OFF	26.36	26.2059	26.3645	34.4811	33.7602	34.1425	1.01292		Col-0 phyB-OFF	21.9795	22.1873	22.0146	27.3872	27.702	27.3596	1.00117
	Col-0 phyA-ON	25.7542	25.7731	25.6902	35.1434	35.3464	34.0259	0.44368		Col-0 phyB-ON	21.7562	21.7678	21.8422	28.2857	28.2198	28.6801	0.442999
	erf55-1 erf58-2 phyA-OFF	26.0321	25.983	26.1564	34.4355	34.7621	35.1089	0.545128		erf55-1 erf58-2 phyB-OFF	22.5066	22.4627	22.0434	28.3842	28.8493	28.4973	0.577076
	erf55-1 erf58-2 phyA-ON	24.6481	24.4671	24.878	34.0767	34.1514	33.7816	0.357589		erf55-1 erf58-2 phyB-ON	21.6953	21.2573	21.3018	28.1928	28.2622	28.3142	0.38026
	average	normalized value	S.D.							average	normalized value	S.D.
		GA2ox4/ACT7	GA2ox4/ACT7								GA2ox4/ACT7	GA2ox4/ACT7
	Col-0 phyA-OFF	1.00969	0.00537278							Col-0 phyB-OFF	1.03003	0.0479432
	Col-0 phyA-ON	0.419843	0.0504741							Col-0 phyB-ON	0.502766	0.156125
	erf55-1 erf58-2 phyA-OFF	0.607271	0.0729842							erf55-1 erf58-2 phyB-OFF	0.50233	0.137699
	erf55-1 erf58-2 phyA-ON	0.382999	0.0601903							erf55-1 erf58-2 phyB-ON	0.447538	0.0657404
	Figure 7c_phyA-ON/OFF_Statistical analysis									Figure 7c_phyB-ON/OFF_Statistical analysis
	Two-way ANOVA	Ordinary								Two-way ANOVA	Ordinary
	Alpha	0.05								Alpha	0.05
	Source of Variation	% of total variation	P value	P value summary	Significant?					Source of Variation	% of total variation	P value	P value summary	Significant?
	Interaction	13.1	0.0004	***	Yes					Interaction	21.57	0.0064	**	Yes
	Row Factor	18.92	0.0001	***	Yes					Row Factor	32.83	0.002	**	Yes
	Column Factor	64.96	<0.0001	****	Yes					Column Factor	32.73	0.002	**	Yes
	ANOVA table	SS	DF	MS	F (DFn, DFd)	P value				ANOVA table	SS	DF	MS	F (DFn, DFd)	P value
	Interaction	0.1002	1	0.1002	F (1, 8) = 34.80	P=0.0004				Interaction	0.1674	1	0.1674	F (1, 8) = 13.41	P=0.0064
	Row Factor	0.1448	1	0.1448	F (1, 8) = 50.26	P=0.0001				Row Factor	0.2549	1	0.2549	F (1, 8) = 20.41	P=0.0020
	Column Factor	0.497	1	0.497	F (1, 8) = 172.6	P<0.0001				Column Factor	0.2541	1	0.2541	F (1, 8) = 20.35	P=0.0020
	Residual	0.02304	8	0.00288						Residual	0.09989	8	0.01249
	Difference between column means									Difference between column means
	Mean of phyA-OFF	0.8085								Mean of phyB-OFF	0.7662
	Mean of phyA-ON	0.4014								Mean of phyB-ON	0.4752
	Difference between means	0.407								Difference between means	0.291
	SE of difference	0.03099								SE of difference	0.06452
	95% CI of difference	0.3356 to 0.4785								95% CI of difference	0.1423 to 0.4398
	Difference between row means									Difference between row means
	Mean of Col-0	0.7148								Mean of Col-0	0.7664
	Mean of erf55-1 erf58-2	0.4951								Mean of erf55-1 erf58-2	0.4749
	Difference between means	0.2197								Difference between means	0.2915
	SE of difference	0.03099								SE of difference	0.06452
	95% CI of difference	0.1482 to 0.2911								95% CI of difference	0.1427 to 0.4402
	Interaction CI									Interaction CI
	Mean diff, A1 - B1	0.5898								Mean diff, A1 - B1	0.5273
	Mean diff, A2 - B2	0.2242								Mean diff, A2 - B2	0.0548
	(A1 -B1) - (A2 - B2)	0.3656								(A1 -B1) - (A2 - B2)	0.4725
	95% CI of difference	0.2227 to 0.5085								95% CI of difference	0.1749 to 0.7700
	(B1 - A1) - (B2 - A2)	-0.3656								(B1 - A1) - (B2 - A2)	-0.4725
	95% CI of difference	-0.5085 to -0.2227								95% CI of difference	-0.7700 to -0.1749
	Tukey's multiple comparisons test	Mean Diff.	95.00% CI of diff.	Below threshold?	Summary	Adjusted P Value				Tukey's multiple comparisons test	Mean Diff.	95.00% CI of diff.	Below threshold?	Summary	Adjusted P Value
	Col-0:phyA-OFF vs. Col-0:phyA-ON	0.5898	0.4495 to 0.7302	Yes	****	<0.0001				Col-0:phyB-OFF vs. Col-0:phyB-ON	0.5273	0.2351 to 0.8194	Yes	**	0.0019
	Col-0:phyA-OFF vs. erf55-1 erf58-2:phyA-OFF	0.4025	0.2621 to 0.5428	Yes	****	<0.0001				Col-0:phyB-OFF vs. erf55-1 erf58-2:phyB-OFF	0.5277	0.2355 to 0.8199	Yes	**	0.0018
	Col-0:phyA-OFF vs. erf55-1 erf58-2:phyA-ON	0.6267	0.4864 to 0.7670	Yes	****	<0.0001				Col-0:phyB-OFF vs. erf55-1 erf58-2:phyB-ON	0.5825	0.2903 to 0.8747	Yes	***	0.001
	Col-0:phyA-ON vs. erf55-1 erf58-2:phyA-OFF	-0.1874	-0.3277 to -0.04704	Yes	*	0.0116				Col-0:phyB-ON vs. erf55-1 erf58-2:phyB-OFF	0.0004333	-0.2917 to 0.2926	No	ns	>0.9999
	Col-0:phyA-ON vs. erf55-1 erf58-2:phyA-ON	0.03687	-0.1035 to 0.1772	No	ns	0.8337				Col-0:phyB-ON vs. erf55-1 erf58-2:phyB-ON	0.05523	-0.2369 to 0.3474	No	ns	0.9275
	erf55-1 erf58-2:phyA-OFF vs. erf55-1 erf58-2:phyA-ON	0.2242	0.08391 to 0.3646	Yes	**	0.004				erf55-1 erf58-2:phyB-OFF vs. erf55-1 erf58-2:phyB-ON	0.0548	-0.2374 to 0.3470	No	ns	0.929
f
g	ChIP-qPCR
	Biological replicate 1	Ct value						normalized value		Biological replicate 1	Ct value
		input			chip						input			chip
		ACT7	ACT7	ACT7	ACT7	ACT7	ACT7	ACT7/ACT7			ACT7	ACT7	ACT7	ACT7	ACT7	ACT7	ACT7/ACT7
	YFP-HA phyB-ON	22.7358	22.3087	21.3485	32.8647	32.1384	32.4513	1		YFP-HA phyB-OFF	20.6299	21.968	21.6117	31.6862	31.2776	31.3708	1
		pGA2ox4	pGA2ox4	pGA2ox4	pGA2ox4	pGA2ox4	pGA2ox4	pGA2ox4			pGA2ox4	pGA2ox4	pGA2ox4	pGA2ox4	pGA2ox4	pGA2ox4	pGA2ox4
	YFP-HA phyB-ON	22.8958	22.5272	22.1586	32.7061	32.254	32.0358	1.46306		YFP-HA phyB-OFF	20.2844	20.5097	20.9489	30.1951	29.7393	29.9672	1.5751
		ACT7	ACT7	ACT7	ACT7	ACT7	ACT7	ACT7/ACT7			ACT7	ACT7	ACT7	ACT7	ACT7	ACT7	ACT7/ACT7
	YFP-HA phyB-ON-OFF	21.1504	22.0652	21.357	32.1548	32.1612	32.2143	1		YFP-HA phyB-OFF-ON	22.4999	22.0856	22.4204	32.252	31.1104	31.6812	1
		pGA2ox4	pGA2ox4	pGA2ox4	pGA2ox4	pGA2ox4	pGA2ox4	pGA2ox4			pGA2ox4	pGA2ox4	pGA2ox4	pGA2ox4	pGA2ox4	pGA2ox4	pGA2ox4
	YFP-HA phyB-ON-OFF	20.6236	20.7629	20.9022	30.7321	30.663	30.3333	1.78922		YFP-HA phyB-OFF-ON	22.0524	22.078	22.0864	30.8753	30.5184	30.6968	1.64872
		ACT7	ACT7	ACT7	ACT7	ACT7	ACT7	ACT7/ACT7			ACT7	ACT7	ACT7	ACT7	ACT7	ACT7	ACT7/ACT7
	HA-YFP-ERF58 phyB-ON	21.989	21.2637	21.8741	31.2463	31.621	31.4336	1		HA-YFP-ERF58 phyB-OFF	21.8903	21.2053	21.5478	30.9549	31.1614	30.7991	1
		pGA2ox4	pGA2ox4	pGA2ox4	pGA2ox4	pGA2ox4	pGA2ox4	pGA2ox4			pGA2ox4	pGA2ox4	pGA2ox4	pGA2ox4	pGA2ox4	pGA2ox4	pGA2ox4
	HA-YFP-ERF58 phyB-ON	22.9005	22.576	22.2514	29.8558	29.892	30.0739	5.13396		HA-YFP-ERF58 phyB-OFF	20.4702	20.5002	20.6602	26.5269	26.2627	26.3948	11.8989
		ACT7	ACT7	ACT7	ACT7	ACT7	ACT7	ACT7/ACT7			ACT7	ACT7	ACT7	ACT7	ACT7	ACT7	ACT7/ACT7
	HA-YFP-ERF58 phyB-ON-OFF	21.8268	20.3812	21.2533	30.8361	31.9044	31.3702	1		HA-YFP-ERF58 phyB-OFF-ON	21.467	21.6081	21.3259	31.4827	31.3509	31.7175	1
		pGA2ox4	pGA2ox4	pGA2ox4	pGA2ox4	pGA2ox4	pGA2ox4	pGA2ox4			pGA2ox4	pGA2ox4	pGA2ox4	pGA2ox4	pGA2ox4	pGA2ox4	pGA2ox4
	HA-YFP-ERF58 phyB-ON-OFF	21.107	20.3791	20.743	27.2865	27.0849	27.3507	13.1669		HA-YFP-ERF58 phyB-OFF-ON	21.7091	21.1207	21.2332	29.8379	29.1796	29.1036	4.0858
	Biological replicate 2	Ct value								Biological replicate 2	Ct value
		input			chip						input			chip
		ACT7	ACT7	ACT7	ACT7	ACT7	ACT7	ACT7/ACT7			ACT7	ACT7	ACT7	ACT7	ACT7	ACT7	ACT7/ACT7
	YFP-HA phyB-ON	22.9273	23.3461	23.7648	33.0476	33.4769	33.2622	1		YFP-HA phyB-OFF	23.1767	24.3692	23.7729	33.7107	33.7924	33.7602	1
		pGA2ox4	pGA2ox4	pGA2ox4	pGA2ox4	pGA2ox4	pGA2ox4	pGA2ox4/ACT7			pGA2ox4	pGA2ox4	pGA2ox4	pGA2ox4	pGA2ox4	pGA2ox4	pGA2ox4/ACT7
	YFP-HA phyB-ON	23.4718	24.1515	23.8117	33.1465	33.101	33.192	1.49623		YFP-HA phyB-OFF	25.1396	25.6857	25.5936	34.2871	34.9073	34.8642	1.70324
		ACT7	ACT7	ACT7	ACT7	ACT7	ACT7	ACT7/ACT7			ACT7	ACT7	ACT7	ACT7	ACT7	ACT7	ACT7/ACT7
	YFP-HA phyB-ON-OFF	24.7501	24.3487	24.5494	33.7337	33.7899	33.824	1		YFP-HA phyB-OFF-ON	24.9535	24.9535	23.7289	33.7933	33.9425	34.0721	1
		pGA2ox4	pGA2ox4	pGA2ox4	pGA2ox4	pGA2ox4	pGA2ox4	pGA2ox4/ACT7			pGA2ox4	pGA2ox4	pGA2ox4	pGA2ox4	pGA2ox4	pGA2ox4	pGA2ox4/ACT7
	YFP-HA phyB-ON-OFF	24.4296	25.0765	24.9591	33.3044	33.4003	33.6924	1.50436		YFP-HA phyB-OFF-ON	23.8962	23.2524	23.1041	32.8789	32.2849	32.3429	1.23631
		ACT7	ACT7	ACT7	ACT7	ACT7	ACT7	ACT7/ACT7			ACT7	ACT7	ACT7	ACT7	ACT7	ACT7	ACT7/ACT7
	HA-YFP-ERF58 phyB-ON	22.54	23.5211	23.0306	33.3142	32.2929	32.8035	1		HA-YFP-ERF58 phyB-OFF	23.1192	24.257	24.5485	33.6847	33.3388	33.6306	1
		pGA2ox4	pGA2ox4	pGA2ox4	pGA2ox4	pGA2ox4	pGA2ox4	pGA2ox4/ACT7			pGA2ox4	pGA2ox4	pGA2ox4	pGA2ox4	pGA2ox4	pGA2ox4	pGA2ox4/ACT7
	HA-YFP-ERF58 phyB-ON	25.4303	25.2275	25.6431	33.0187	33.42	33.119	4.0579		HA-YFP-ERF58 phyB-OFF	25.6064	25.0773	25.5235	31.5965	31.9956	31.4262	9.89103
		ACT7	ACT7	ACT7	ACT7	ACT7	ACT7	ACT7/ACT7			ACT7	ACT7	ACT7	ACT7	ACT7	ACT7	ACT7/ACT7
	HA-YFP-ERF58 phyB-ON-OFF	21.5429	21.4826	22.0741	32.1423	31.5617	31.0945	1		HA-YFP-ERF58 phyB-OFF-ON	22.3652	22.5451	22.1853	32.0954	32.6357	32.4507	1
		pGA2ox4	pGA2ox4	pGA2ox4	pGA2ox4	pGA2ox4	pGA2ox4	pGA2ox4/ACT7			pGA2ox4	pGA2ox4	pGA2ox4	pGA2ox4	pGA2ox4	pGA2ox4	pGA2ox4/ACT7
	HA-YFP-ERF58 phyB-ON-OFF	24.7471	24.9794	23.4406	31.3955	31.0216	30.8857	9.112		HA-YFP-ERF58 phyB-OFF-ON	23.5124	23.3589	23.2054	31.2856	31.5477	30.7158	4.60936
	Biological replicate 3	Ct value								Biological replicate 3	Ct value
		input			chip						input			chip
		ACT7	ACT7	ACT7	ACT7	ACT7	ACT7	ACT7/ACT7			ACT7	ACT7	ACT7	ACT7	ACT7	ACT7	ACT7/ACT7
	YFP-HA phyB-ON	24.3664	23.826	24.3273	34.9686	33.337	33.8888	1		YFP-HA phyB-OFF	25.2605	25.5623	25.4114	34.9354	34.8682	34.973	1
		pGA2ox4	pGA2ox4	pGA2ox4	pGA2ox4	pGA2ox4	pGA2ox4	pGA2ox4/ACT7			pGA2ox4	pGA2ox4	pGA2ox4	pGA2ox4	pGA2ox4	pGA2ox4	pGA2ox4/ACT7
	YFP-HA phyB-ON	25.0503	24.5176	24.1579	34.1358	33.919	34.0833	1.33866		YFP-HA phyB-OFF	23.8968	23.4405	23.5685	32.5131	32.3902	33.1348	1.38514
		ACT7	ACT7	ACT7	ACT7	ACT7	ACT7	ACT7/ACT7			ACT7	ACT7	ACT7	ACT7	ACT7	ACT7	ACT7/ACT7
	YFP-HA phyB-ON-OFF	23.1098	23.1937	23.2026	32.9178	32.2211	32.6146	1		YFP-HA phyB-OFF-ON	21.3148	22.0663	22.1284	31.9344	31.6891	31.3388	1
		pGA2ox4	pGA2ox4	pGA2ox4	pGA2ox4	pGA2ox4	pGA2ox4	pGA2ox4/ACT7			pGA2ox4	pGA2ox4	pGA2ox4	pGA2ox4	pGA2ox4	pGA2ox4	pGA2ox4/ACT7
	YFP-HA phyB-ON-OFF	22.1716	22.2968	22.3735	31.7001	31.3251	31.6397	1.10302		YFP-HA phyB-OFF-ON	21.7611	21.1011	20.6031	30.1649	30.5575	30.2324	1.57402
		ACT7	ACT7	ACT7	ACT7	ACT7	ACT7	ACT7/ACT7			ACT7	ACT7	ACT7	ACT7	ACT7	ACT7	ACT7/ACT7
	HA-YFP-ERF58 phyB-ON	25.3088	25.0741	26.593	35.3737	34.8324	34.9483	1		HA-YFP-ERF58 phyB-OFF	23.5998	23.5559	23.3676	32.9809	33.4117	33.0629	1
		pGA2ox4	pGA2ox4	pGA2ox4	pGA2ox4	pGA2ox4	pGA2ox4	pGA2ox4/ACT7			pGA2ox4	pGA2ox4	pGA2ox4	pGA2ox4	pGA2ox4	pGA2ox4	pGA2ox4/ACT7
	HA-YFP-ERF58 phyB-ON	24.4857	24.5874	24.0301	32.2991	32.5261	32.9254	2.26109		HA-YFP-ERF58 phyB-OFF	24.1562	24.7902	24.725	30.898	31.5861	30.8094	8.5943
		ACT7	ACT7	ACT7	ACT7	ACT7	ACT7	ACT7/ACT7			ACT7	ACT7	ACT7	ACT7	ACT7	ACT7	ACT7/ACT7
	HA-YFP-ERF58 phyB-ON-OFF	21.2992	22.5597	21.4755	30.5913	30.9009	31.5981	1		HA-YFP-ERF58 phyB-OFF-ON	21.9892	22.0241	21.9543	31.2372	31.1835	32.1204	1
		pGA2ox4	pGA2ox4	pGA2ox4	pGA2ox4	pGA2ox4	pGA2ox4	pGA2ox4/ACT7			pGA2ox4	pGA2ox4	pGA2ox4	pGA2ox4	pGA2ox4	pGA2ox4	pGA2ox4/ACT7
	HA-YFP-ERF58 phyB-ON-OFF	21.7526	21.7661	21.1711	28.1953	27.8621	28.4894	6.20317		HA-YFP-ERF58 phyB-OFF-ON	21.0349	21.0977	21.0153	28.0148	28.0955	28.567	5.09119
	average	normalized value		S.D.						average	normalized value		S.D.
		ACT7/ACT7	pGA2ox4/ACT7	pGA2ox4/ACT7							ACT7/ACT7	pGA2ox4/ACT7	pGA2ox4/ACT7
	YFP-HA phyB-ON	1	1.43265	0.0830735						YFP-HA phyB-OFF	1	1.55449	0.160047
	YFP-HA phyB-ON-OFF	1	1.46554	0.344743						YFP-HA phyB-OFF-ON	1	1.48635	0.219741
	HA-YFP-ERF58 phyB-ON	1	3.81765	1.45143						HA-YFP-ERF58 phyB-OFF	1	10.1281	1.66503
	HA-YFP-ERF58 phyB-ON-OFF	1	9.49402	3.49754						HA-YFP-ERF58 phyB-OFF-ON	1	4.59545	0.502842
	Figure 7g_Statistical analysis
	Two-way ANOVA	Ordinary
	Alpha	0.05
	Source of Variation	% of total variation	P value	P value summary	Significant?
	Interaction	31.65	<0.0001	****	Yes
	Row Factor	28.72	<0.0001	****	Yes
	Column Factor	31.65	<0.0001	****	Yes
	ANOVA table	SS	DF	MS	F (DFn, DFd)	P value
	Interaction	139.4	7	19.91	F (7, 32) = 18.11	P<0.0001
	Row Factor	126.5	1	126.5	F (1, 32) = 115.1	P<0.0001
	Column Factor	139.4	7	19.91	F (7, 32) = 18.11	P<0.0001
	Residual	35.18	32	1.099
	Difference between row means
	Mean of pGA2ox4	4.247
	Mean of ACT7	1
	Difference between means	3.247
	SE of difference	0.3027
	95% CI of difference	2.630 to 3.863
	Data summary
	Number of columns (Column Factor)	8
	Number of rows (Row Factor)	2
	Number of values	48
	Tukey's multiple comparisons test	Mean Diff.	99.00% CI of diff.	Below threshold?	Summary	Adjusted P Value
	pGA2ox4:YFP-HA phyB-OFF vs. pGA2ox4:YFP-HA phyB-OFF-ON	0.07	-3.656 to 3.796	No	ns	>0.9999
	pGA2ox4:YFP-HA phyB-OFF vs. pGA2ox4:YFP-HA phyB-ON	0.1233	-3.603 to 3.849	No	ns	>0.9999
	pGA2ox4:YFP-HA phyB-OFF vs. pGA2ox4:YFP-HA phyB-ON-OFF	0.09333	-3.633 to 3.819	No	ns	>0.9999
	pGA2ox4:YFP-HA phyB-OFF vs. pGA2ox4:HA-YFP-ERF58 phyB-OFF	-8.57	-12.30 to -4.844	Yes	****	<0.0001
	pGA2ox4:YFP-HA phyB-OFF vs. pGA2ox4:HA-YFP-ERF58 phyB-OFF-ON	-3.04	-6.766 to 0.6861	No	ns	0.0718
	pGA2ox4:YFP-HA phyB-OFF vs. pGA2ox4:HA-YFP-ERF58 phyB-ON	-2.26	-5.986 to 1.466	No	ns	0.408
	pGA2ox4:YFP-HA phyB-OFF vs. pGA2ox4:HA-YFP-ERF58 phyB-ON-OFF	-7.937	-11.66 to -4.211	Yes	****	<0.0001
	pGA2ox4:YFP-HA phyB-OFF vs. ACT7:YFP-HA phyB-OFF	0.5567	-3.169 to 4.283	No	ns	>0.9999
	pGA2ox4:YFP-HA phyB-OFF vs. ACT7:YFP-HA phyB-OFF-ON	0.5567	-3.169 to 4.283	No	ns	>0.9999
	pGA2ox4:YFP-HA phyB-OFF vs. ACT7:YFP-HA phyB-ON	0.5567	-3.169 to 4.283	No	ns	>0.9999
	pGA2ox4:YFP-HA phyB-OFF vs. ACT7:YFP-HA phyB-ON-OFF	0.5567	-3.169 to 4.283	No	ns	>0.9999
	pGA2ox4:YFP-HA phyB-OFF vs. ACT7:HA-YFP-ERF58 phyB-OFF	0.5567	-3.169 to 4.283	No	ns	>0.9999
	pGA2ox4:YFP-HA phyB-OFF vs. ACT7:HA-YFP-ERF58 phyB-OFF-ON	0.5567	-3.169 to 4.283	No	ns	>0.9999
	pGA2ox4:YFP-HA phyB-OFF vs. ACT7:HA-YFP-ERF58 phyB-ON	0.5567	-3.169 to 4.283	No	ns	>0.9999
	pGA2ox4:YFP-HA phyB-OFF vs. ACT7:HA-YFP-ERF58 phyB-ON-OFF	0.5567	-3.169 to 4.283	No	ns	>0.9999
	pGA2ox4:YFP-HA phyB-OFF-ON vs. pGA2ox4:YFP-HA phyB-ON	0.05333	-3.673 to 3.779	No	ns	>0.9999
	pGA2ox4:YFP-HA phyB-OFF-ON vs. pGA2ox4:YFP-HA phyB-ON-OFF	0.02333	-3.703 to 3.749	No	ns	>0.9999
	pGA2ox4:YFP-HA phyB-OFF-ON vs. pGA2ox4:HA-YFP-ERF58 phyB-OFF	-8.64	-12.37 to -4.914	Yes	****	<0.0001
	pGA2ox4:YFP-HA phyB-OFF-ON vs. pGA2ox4:HA-YFP-ERF58 phyB-OFF-ON	-3.11	-6.836 to 0.6161	No	ns	0.0596
	pGA2ox4:YFP-HA phyB-OFF-ON vs. pGA2ox4:HA-YFP-ERF58 phyB-ON	-2.33	-6.056 to 1.396	No	ns	0.3605
	pGA2ox4:YFP-HA phyB-OFF-ON vs. pGA2ox4:HA-YFP-ERF58 phyB-ON-OFF	-8.007	-11.73 to -4.281	Yes	****	<0.0001
	pGA2ox4:YFP-HA phyB-OFF-ON vs. ACT7:YFP-HA phyB-OFF	0.4867	-3.239 to 4.213	No	ns	>0.9999
	pGA2ox4:YFP-HA phyB-OFF-ON vs. ACT7:YFP-HA phyB-OFF-ON	0.4867	-3.239 to 4.213	No	ns	>0.9999
	pGA2ox4:YFP-HA phyB-OFF-ON vs. ACT7:YFP-HA phyB-ON	0.4867	-3.239 to 4.213	No	ns	>0.9999
	pGA2ox4:YFP-HA phyB-OFF-ON vs. ACT7:YFP-HA phyB-ON-OFF	0.4867	-3.239 to 4.213	No	ns	>0.9999
	pGA2ox4:YFP-HA phyB-OFF-ON vs. ACT7:HA-YFP-ERF58 phyB-OFF	0.4867	-3.239 to 4.213	No	ns	>0.9999
	pGA2ox4:YFP-HA phyB-OFF-ON vs. ACT7:HA-YFP-ERF58 phyB-OFF-ON	0.4867	-3.239 to 4.213	No	ns	>0.9999
	pGA2ox4:YFP-HA phyB-OFF-ON vs. ACT7:HA-YFP-ERF58 phyB-ON	0.4867	-3.239 to 4.213	No	ns	>0.9999
	pGA2ox4:YFP-HA phyB-OFF-ON vs. ACT7:HA-YFP-ERF58 phyB-ON-OFF	0.4867	-3.239 to 4.213	No	ns	>0.9999
	pGA2ox4:YFP-HA phyB-ON vs. pGA2ox4:YFP-HA phyB-ON-OFF	-0.03	-3.756 to 3.696	No	ns	>0.9999
	pGA2ox4:YFP-HA phyB-ON vs. pGA2ox4:HA-YFP-ERF58 phyB-OFF	-8.693	-12.42 to -4.967	Yes	****	<0.0001
	pGA2ox4:YFP-HA phyB-ON vs. pGA2ox4:HA-YFP-ERF58 phyB-OFF-ON	-3.163	-6.889 to 0.5628	No	ns	0.0515
	pGA2ox4:YFP-HA phyB-ON vs. pGA2ox4:HA-YFP-ERF58 phyB-ON	-2.383	-6.109 to 1.343	No	ns	0.3264
	pGA2ox4:YFP-HA phyB-ON vs. pGA2ox4:HA-YFP-ERF58 phyB-ON-OFF	-8.06	-11.79 to -4.334	Yes	****	<0.0001
	pGA2ox4:YFP-HA phyB-ON vs. ACT7:YFP-HA phyB-OFF	0.4333	-3.293 to 4.159	No	ns	>0.9999
	pGA2ox4:YFP-HA phyB-ON vs. ACT7:YFP-HA phyB-OFF-ON	0.4333	-3.293 to 4.159	No	ns	>0.9999
	pGA2ox4:YFP-HA phyB-ON vs. ACT7:YFP-HA phyB-ON	0.4333	-3.293 to 4.159	No	ns	>0.9999
	pGA2ox4:YFP-HA phyB-ON vs. ACT7:YFP-HA phyB-ON-OFF	0.4333	-3.293 to 4.159	No	ns	>0.9999
	pGA2ox4:YFP-HA phyB-ON vs. ACT7:HA-YFP-ERF58 phyB-OFF	0.4333	-3.293 to 4.159	No	ns	>0.9999
	pGA2ox4:YFP-HA phyB-ON vs. ACT7:HA-YFP-ERF58 phyB-OFF-ON	0.4333	-3.293 to 4.159	No	ns	>0.9999
	pGA2ox4:YFP-HA phyB-ON vs. ACT7:HA-YFP-ERF58 phyB-ON	0.4333	-3.293 to 4.159	No	ns	>0.9999
	pGA2ox4:YFP-HA phyB-ON vs. ACT7:HA-YFP-ERF58 phyB-ON-OFF	0.4333	-3.293 to 4.159	No	ns	>0.9999
	pGA2ox4:YFP-HA phyB-ON-OFF vs. pGA2ox4:HA-YFP-ERF58 phyB-OFF	-8.663	-12.39 to -4.937	Yes	****	<0.0001
	pGA2ox4:YFP-HA phyB-ON-OFF vs. pGA2ox4:HA-YFP-ERF58 phyB-OFF-ON	-3.133	-6.859 to 0.5928	No	ns	0.0559
	pGA2ox4:YFP-HA phyB-ON-OFF vs. pGA2ox4:HA-YFP-ERF58 phyB-ON	-2.353	-6.079 to 1.373	No	ns	0.3453
	pGA2ox4:YFP-HA phyB-ON-OFF vs. pGA2ox4:HA-YFP-ERF58 phyB-ON-OFF	-8.03	-11.76 to -4.304	Yes	****	<0.0001
	pGA2ox4:YFP-HA phyB-ON-OFF vs. ACT7:YFP-HA phyB-OFF	0.4633	-3.263 to 4.189	No	ns	>0.9999
	pGA2ox4:YFP-HA phyB-ON-OFF vs. ACT7:YFP-HA phyB-OFF-ON	0.4633	-3.263 to 4.189	No	ns	>0.9999
	pGA2ox4:YFP-HA phyB-ON-OFF vs. ACT7:YFP-HA phyB-ON	0.4633	-3.263 to 4.189	No	ns	>0.9999
	pGA2ox4:YFP-HA phyB-ON-OFF vs. ACT7:YFP-HA phyB-ON-OFF	0.4633	-3.263 to 4.189	No	ns	>0.9999
	pGA2ox4:YFP-HA phyB-ON-OFF vs. ACT7:HA-YFP-ERF58 phyB-OFF	0.4633	-3.263 to 4.189	No	ns	>0.9999
	pGA2ox4:YFP-HA phyB-ON-OFF vs. ACT7:HA-YFP-ERF58 phyB-OFF-ON	0.4633	-3.263 to 4.189	No	ns	>0.9999
	pGA2ox4:YFP-HA phyB-ON-OFF vs. ACT7:HA-YFP-ERF58 phyB-ON	0.4633	-3.263 to 4.189	No	ns	>0.9999
	pGA2ox4:YFP-HA phyB-ON-OFF vs. ACT7:HA-YFP-ERF58 phyB-ON-OFF	0.4633	-3.263 to 4.189	No	ns	>0.9999
	pGA2ox4:HA-YFP-ERF58 phyB-OFF vs. pGA2ox4:HA-YFP-ERF58 phyB-OFF-ON	5.53	1.804 to 9.256	Yes	****	<0.0001
	pGA2ox4:HA-YFP-ERF58 phyB-OFF vs. pGA2ox4:HA-YFP-ERF58 phyB-ON	6.31	2.584 to 10.04	Yes	****	<0.0001
	pGA2ox4:HA-YFP-ERF58 phyB-OFF vs. pGA2ox4:HA-YFP-ERF58 phyB-ON-OFF	0.6333	-3.093 to 4.359	No	ns	>0.9999
	pGA2ox4:HA-YFP-ERF58 phyB-OFF vs. ACT7:YFP-HA phyB-OFF	9.127	5.401 to 12.85	Yes	****	<0.0001
	pGA2ox4:HA-YFP-ERF58 phyB-OFF vs. ACT7:YFP-HA phyB-OFF-ON	9.127	5.401 to 12.85	Yes	****	<0.0001
	pGA2ox4:HA-YFP-ERF58 phyB-OFF vs. ACT7:YFP-HA phyB-ON	9.127	5.401 to 12.85	Yes	****	<0.0001
	pGA2ox4:HA-YFP-ERF58 phyB-OFF vs. ACT7:YFP-HA phyB-ON-OFF	9.127	5.401 to 12.85	Yes	****	<0.0001
	pGA2ox4:HA-YFP-ERF58 phyB-OFF vs. ACT7:HA-YFP-ERF58 phyB-OFF	9.127	5.401 to 12.85	Yes	****	<0.0001
	pGA2ox4:HA-YFP-ERF58 phyB-OFF vs. ACT7:HA-YFP-ERF58 phyB-OFF-ON	9.127	5.401 to 12.85	Yes	****	<0.0001
	pGA2ox4:HA-YFP-ERF58 phyB-OFF vs. ACT7:HA-YFP-ERF58 phyB-ON	9.127	5.401 to 12.85	Yes	****	<0.0001
	pGA2ox4:HA-YFP-ERF58 phyB-OFF vs. ACT7:HA-YFP-ERF58 phyB-ON-OFF	9.127	5.401 to 12.85	Yes	****	<0.0001
	pGA2ox4:HA-YFP-ERF58 phyB-OFF-ON vs. pGA2ox4:HA-YFP-ERF58 phyB-ON	0.78	-2.946 to 4.506	No	ns	0.9999
	pGA2ox4:HA-YFP-ERF58 phyB-OFF-ON vs. pGA2ox4:HA-YFP-ERF58 phyB-ON-OFF	-4.897	-8.623 to -1.171	Yes	***	0.0002
	pGA2ox4:HA-YFP-ERF58 phyB-OFF-ON vs. ACT7:YFP-HA phyB-OFF	3.597	-0.1294 to 7.323	No	*	0.0148
	pGA2ox4:HA-YFP-ERF58 phyB-OFF-ON vs. ACT7:YFP-HA phyB-OFF-ON	3.597	-0.1294 to 7.323	No	*	0.0148
	pGA2ox4:HA-YFP-ERF58 phyB-OFF-ON vs. ACT7:YFP-HA phyB-ON	3.597	-0.1294 to 7.323	No	*	0.0148
	pGA2ox4:HA-YFP-ERF58 phyB-OFF-ON vs. ACT7:YFP-HA phyB-ON-OFF	3.597	-0.1294 to 7.323	No	*	0.0148
	pGA2ox4:HA-YFP-ERF58 phyB-OFF-ON vs. ACT7:HA-YFP-ERF58 phyB-OFF	3.597	-0.1294 to 7.323	No	*	0.0148
	pGA2ox4:HA-YFP-ERF58 phyB-OFF-ON vs. ACT7:HA-YFP-ERF58 phyB-OFF-ON	3.597	-0.1294 to 7.323	No	*	0.0148
	pGA2ox4:HA-YFP-ERF58 phyB-OFF-ON vs. ACT7:HA-YFP-ERF58 phyB-ON	3.597	-0.1294 to 7.323	No	*	0.0148
	pGA2ox4:HA-YFP-ERF58 phyB-OFF-ON vs. ACT7:HA-YFP-ERF58 phyB-ON-OFF	3.597	-0.1294 to 7.323	No	*	0.0148
	pGA2ox4:HA-YFP-ERF58 phyB-ON vs. pGA2ox4:HA-YFP-ERF58 phyB-ON-OFF	-5.677	-9.403 to -1.951	Yes	****	<0.0001
	pGA2ox4:HA-YFP-ERF58 phyB-ON vs. ACT7:YFP-HA phyB-OFF	2.817	-0.9094 to 6.543	No	ns	0.1267
	pGA2ox4:HA-YFP-ERF58 phyB-ON vs. ACT7:YFP-HA phyB-OFF-ON	2.817	-0.9094 to 6.543	No	ns	0.1267
	pGA2ox4:HA-YFP-ERF58 phyB-ON vs. ACT7:YFP-HA phyB-ON	2.817	-0.9094 to 6.543	No	ns	0.1267
	pGA2ox4:HA-YFP-ERF58 phyB-ON vs. ACT7:YFP-HA phyB-ON-OFF	2.817	-0.9094 to 6.543	No	ns	0.1267
	pGA2ox4:HA-YFP-ERF58 phyB-ON vs. ACT7:HA-YFP-ERF58 phyB-OFF	2.817	-0.9094 to 6.543	No	ns	0.1267
	pGA2ox4:HA-YFP-ERF58 phyB-ON vs. ACT7:HA-YFP-ERF58 phyB-OFF-ON	2.817	-0.9094 to 6.543	No	ns	0.1267
	pGA2ox4:HA-YFP-ERF58 phyB-ON vs. ACT7:HA-YFP-ERF58 phyB-ON	2.817	-0.9094 to 6.543	No	ns	0.1267
	pGA2ox4:HA-YFP-ERF58 phyB-ON vs. ACT7:HA-YFP-ERF58 phyB-ON-OFF	2.817	-0.9094 to 6.543	No	ns	0.1267
	pGA2ox4:HA-YFP-ERF58 phyB-ON-OFF vs. ACT7:YFP-HA phyB-OFF	8.493	4.767 to 12.22	Yes	****	<0.0001
	pGA2ox4:HA-YFP-ERF58 phyB-ON-OFF vs. ACT7:YFP-HA phyB-OFF-ON	8.493	4.767 to 12.22	Yes	****	<0.0001
	pGA2ox4:HA-YFP-ERF58 phyB-ON-OFF vs. ACT7:YFP-HA phyB-ON	8.493	4.767 to 12.22	Yes	****	<0.0001
	pGA2ox4:HA-YFP-ERF58 phyB-ON-OFF vs. ACT7:YFP-HA phyB-ON-OFF	8.493	4.767 to 12.22	Yes	****	<0.0001
	pGA2ox4:HA-YFP-ERF58 phyB-ON-OFF vs. ACT7:HA-YFP-ERF58 phyB-OFF	8.493	4.767 to 12.22	Yes	****	<0.0001
	pGA2ox4:HA-YFP-ERF58 phyB-ON-OFF vs. ACT7:HA-YFP-ERF58 phyB-OFF-ON	8.493	4.767 to 12.22	Yes	****	<0.0001
	pGA2ox4:HA-YFP-ERF58 phyB-ON-OFF vs. ACT7:HA-YFP-ERF58 phyB-ON	8.493	4.767 to 12.22	Yes	****	<0.0001
	pGA2ox4:HA-YFP-ERF58 phyB-ON-OFF vs. ACT7:HA-YFP-ERF58 phyB-ON-OFF	8.493	4.767 to 12.22	Yes	****	<0.0001
	ACT7:YFP-HA phyB-OFF vs. ACT7:YFP-HA phyB-OFF-ON	0	-3.726 to 3.726	No	ns	>0.9999
	ACT7:YFP-HA phyB-OFF vs. ACT7:YFP-HA phyB-ON	0	-3.726 to 3.726	No	ns	>0.9999
	ACT7:YFP-HA phyB-OFF vs. ACT7:YFP-HA phyB-ON-OFF	0	-3.726 to 3.726	No	ns	>0.9999
	ACT7:YFP-HA phyB-OFF vs. ACT7:HA-YFP-ERF58 phyB-OFF	0	-3.726 to 3.726	No	ns	>0.9999
	ACT7:YFP-HA phyB-OFF vs. ACT7:HA-YFP-ERF58 phyB-OFF-ON	0	-3.726 to 3.726	No	ns	>0.9999
	ACT7:YFP-HA phyB-OFF vs. ACT7:HA-YFP-ERF58 phyB-ON	0	-3.726 to 3.726	No	ns	>0.9999
	ACT7:YFP-HA phyB-OFF vs. ACT7:HA-YFP-ERF58 phyB-ON-OFF	0	-3.726 to 3.726	No	ns	>0.9999
	ACT7:YFP-HA phyB-OFF-ON vs. ACT7:YFP-HA phyB-ON	0	-3.726 to 3.726	No	ns	>0.9999
	ACT7:YFP-HA phyB-OFF-ON vs. ACT7:YFP-HA phyB-ON-OFF	0	-3.726 to 3.726	No	ns	>0.9999
	ACT7:YFP-HA phyB-OFF-ON vs. ACT7:HA-YFP-ERF58 phyB-OFF	0	-3.726 to 3.726	No	ns	>0.9999
	ACT7:YFP-HA phyB-OFF-ON vs. ACT7:HA-YFP-ERF58 phyB-OFF-ON	0	-3.726 to 3.726	No	ns	>0.9999
	ACT7:YFP-HA phyB-OFF-ON vs. ACT7:HA-YFP-ERF58 phyB-ON	0	-3.726 to 3.726	No	ns	>0.9999
	ACT7:YFP-HA phyB-OFF-ON vs. ACT7:HA-YFP-ERF58 phyB-ON-OFF	0	-3.726 to 3.726	No	ns	>0.9999
	ACT7:YFP-HA phyB-ON vs. ACT7:YFP-HA phyB-ON-OFF	0	-3.726 to 3.726	No	ns	>0.9999
	ACT7:YFP-HA phyB-ON vs. ACT7:HA-YFP-ERF58 phyB-OFF	0	-3.726 to 3.726	No	ns	>0.9999
	ACT7:YFP-HA phyB-ON vs. ACT7:HA-YFP-ERF58 phyB-OFF-ON	0	-3.726 to 3.726	No	ns	>0.9999
	ACT7:YFP-HA phyB-ON vs. ACT7:HA-YFP-ERF58 phyB-ON	0	-3.726 to 3.726	No	ns	>0.9999
	ACT7:YFP-HA phyB-ON vs. ACT7:HA-YFP-ERF58 phyB-ON-OFF	0	-3.726 to 3.726	No	ns	>0.9999
	ACT7:YFP-HA phyB-ON-OFF vs. ACT7:HA-YFP-ERF58 phyB-OFF	0	-3.726 to 3.726	No	ns	>0.9999
	ACT7:YFP-HA phyB-ON-OFF vs. ACT7:HA-YFP-ERF58 phyB-OFF-ON	0	-3.726 to 3.726	No	ns	>0.9999
	ACT7:YFP-HA phyB-ON-OFF vs. ACT7:HA-YFP-ERF58 phyB-ON	0	-3.726 to 3.726	No	ns	>0.9999
	ACT7:YFP-HA phyB-ON-OFF vs. ACT7:HA-YFP-ERF58 phyB-ON-OFF	0	-3.726 to 3.726	No	ns	>0.9999
	ACT7:HA-YFP-ERF58 phyB-OFF vs. ACT7:HA-YFP-ERF58 phyB-OFF-ON	0	-3.726 to 3.726	No	ns	>0.9999
	ACT7:HA-YFP-ERF58 phyB-OFF vs. ACT7:HA-YFP-ERF58 phyB-ON	0	-3.726 to 3.726	No	ns	>0.9999
	ACT7:HA-YFP-ERF58 phyB-OFF vs. ACT7:HA-YFP-ERF58 phyB-ON-OFF	0	-3.726 to 3.726	No	ns	>0.9999
	ACT7:HA-YFP-ERF58 phyB-OFF-ON vs. ACT7:HA-YFP-ERF58 phyB-ON	0	-3.726 to 3.726	No	ns	>0.9999
	ACT7:HA-YFP-ERF58 phyB-OFF-ON vs. ACT7:HA-YFP-ERF58 phyB-ON-OFF	0	-3.726 to 3.726	No	ns	>0.9999
	ACT7:HA-YFP-ERF58 phyB-ON vs. ACT7:HA-YFP-ERF58 phyB-ON-OFF	0	-3.726 to 3.726	No	ns	>0.9999

## Sheet: fig 8
Figure 8
a,b,c,d	qPCR
	Biological replicate 1	Ct value						normalized value		Biological replicate 1	Ct value						normalized value
		ACT1	ACT1	ACT1	ERF58	ERF58	ERF58	ERF58/ACT1			ACT1	ACT1	ACT1	ERF55	ERF55	ERF55	ERF55/ACT1
	Col-0 ddH2O	29.0633	30.5572	30.7715	33.2552	32.1257	32.2208	1.33671		Col-0 ddH2O	29.0633	30.5572	30.7715	31.6894	31.7281	31.7667	1.1174
	Col-0 0.25 µM ABA	29.5117	29.9255	29.4412	29.3084	29.3107	29.1751	6.85061		Col-0 0.25 µM ABA	29.5117	29.9255	29.4412	29.0743	28.7554	28.9276	5.07544
	Col-0 0.5 µM ABA	30.0642	30.7512	31.4085	29.6642	29.6816	29.5522	12.4119		Col-0 0.5 µM ABA	30.0642	30.7512	31.4085	29.5189	29.2179	29.6545	7.79343
		ACT1	ACT1	ACT1	ERF58	ERF58	ERF58	ERF58/ACT1			ACT1	ACT1	ACT1	ERF55	ERF55	ERF55	ERF55/ACT1
	Col-0 ddH2O	29.0633	30.5572	30.7715	33.2552	32.1257	32.2208	1.33671		Col-0 ddH2O	29.0633	30.5572	30.7715	31.6894	31.7281	31.7667	1.1174
	Col-0 10 µM GA3	29.7796	30.3725	30.9464	32.7137	33.2064	32.96	0.914686		Col-0 10 µM GA3	29.7796	30.3725	30.9464	32.3071	33.1339	33.7332	0.469848
	Col-0 100 µM GA3	30.028	30.623	31.2855	33.7634	34.4379	34.1006	0.508223		Col-0 100 µM GA3	30.028	30.623	31.2855	32.4477	34.3043	33.8996	0.431888
	Biological replicate 2	Ct value						normalized value		Biological replicate 2	Ct value						normalized value
		ACT1	ACT1	ACT1	ERF58	ERF58	ERF58	ERF58/ACT1			ACT1	ACT1	ACT1	ERF55	ERF55	ERF55	ERF55/ACT1
	Col-0 ddH2O	30.5739	29.9217	30.6198	31.7192	31.4827	32.2056	1.01015		Col-0 ddH2O	30.5739	29.9217	30.6198	32.2549	32.4703	32.8289	1.0315
	Col-0 0.25 µM ABA	30.7736	30.2048	30.5602	28.4503	29.2945	29.0514	8.7432		Col-0 0.25 µM ABA	30.7736	30.2048	30.5602	28.9458	30.0734	29.7805	9.38774
	Col-0 0.5 µM ABA	30.4912	30.1982	30.5241	28.4842	28.1368	28.5725	10.8382		Col-0 0.5 µM ABA	30.4912	30.1982	30.5241	28.6821	29.2457	28.8458	12.7491
		ACT1	ACT1	ACT1	ERF58	ERF58	ERF58	ERF58/ACT1			ACT1	ACT1	ACT1	ERF55	ERF55	ERF55	ERF55/ACT1
	Col-0 ddH2O	30.5739	29.9217	30.6198	31.7192	31.4827	32.2056	1.01015		Col-0 ddH2O	30.5739	29.9217	30.6198	32.2549	32.4703	32.8289	1.0315
	Col-0 10 µM GA3	29.2636	29.3726	29.1545	31.793	30.8813	30.5914	0.80335		Col-0 10 µM GA3	29.2636	29.3726	29.1545	31.366	32.0367	32.1815	0.757441
	Col-0 100 µM GA3	30.806	31.3729	31.0894	33.9244	33.1603	33.5423	0.527921		Col-0 100 µM GA3	30.806	31.3729	31.0894	33.8855	33.9365	33.4013	0.721351
	Biological replicate 3	Ct value						normalized value		Biological replicate 3	Ct value						normalized value
		ACT1	ACT1	ACT1	ERF58	ERF58	ERF58	ERF58/ACT1			ACT1	ACT1	ACT1	ERF55	ERF55	ERF55	ERF55/ACT1
	Col-0 ddH2O	31.1636	30.1697	30.9195	32.3287	31.7084	32.0185	1.00876		Col-0 ddH2O	31.1636	30.1697	30.9195	32.6449	32.4976	33.0033	1.03181
	Col-0 0.25 µM ABA	30.6264	30.4591	30.0827	29.1531	28.5935	29.0548	6.7893		Col-0 0.25 µM ABA	30.6264	30.4591	30.0827	29.4195	29.1828	29.1069	8.71199
	Col-0 0.5 µM ABA	31.1206	31.2995	31.4783	28.7112	29.6094	29.6856	9.63378		Col-0 0.5 µM ABA	31.1206	31.2995	31.4783	29.5177	29.0356	30.0456	13.7105
		ACT1	ACT1	ACT1	ERF58	ERF58	ERF58	ERF58/ACT1			ACT1	ACT1	ACT1	ERF55	ERF55	ERF55	ERF55/ACT1
	Col-0 ddH2O	28.1217	27.0371	27.6535	27.6539	27.7161	27.7784	1.05362		Col-0 ddH2O	31.1636	30.1697	30.9195	32.6449	32.4976	33.0033	1.03181
	Col-0 10 µM GA3	27.9282	26.4393	27.8031	28.1685	28.4292	30.64	0.446098		Col-0 10 µM GA3	30.6634	30.2237	30.0392	32.9806	32.8114	33.7272	0.578345
	Col-0 100 µM GA3	29.7501	30.1299	29.3702	30.6459	30.9804	31.3149	0.486989		Col-0 100 µM GA3	30.0307	30.3336	30.1532	33.0343	32.9325	33.6775	0.489966
	average	normalized value	S.D.							average	normalized value	S.D.
		ERF58/ACT1	ERF58/ACT1								ERF55/ACT1	ERF55/ACT1
	Col-0 ddH2O	1.11854	0.18894							Col-0 ddH2O	1.06024	0.049502
	Col-0 0.25 µM ABA	7.46104	1.11081							Col-0 0.25 µM ABA	7.72506	2.31938
	Col-0 0.5 µM ABA	10.9613	1.39316							Col-0 0.5 µM ABA	11.4177	3.17527
		ERF58/ACT1									ERF55/ACT1
	Col-0 ddH2O	1.13349	0.177326							Col-0 ddH2O	1.06024	0.049502
	Col-0 10 µM GA3	0.721378	0.244813							Col-0 10 µM GA3	0.601878	0.145233
	Col-0 100 µM GA3	0.507711	0.0204708							Col-0 100 µM GA3	0.547735	0.153134
	Figure 8a_Statistical analysis									Figure 8b_Statistical analysis
	One-way ANOVA									One-way ANOVA
	F	69.78								F	16.04
	P value	<0.0001								P value	0.0039
	P value summary	****								P value summary	**
	Significant diff. among means (P < 0.05)?	Yes								Significant diff. among means (P < 0.05)?	Yes
	R squared	0.9588								R squared	0.8424
	Brown-Forsythe test									Brown-Forsythe test
	F (DFn, DFd)	0.8316 (2, 6)								F (DFn, DFd)	0.8520 (2, 6)
	P value	0.48								P value	0.4724
	P value summary	ns								P value summary	ns
	Are SDs significantly different (P < 0.05)?	No								Are SDs significantly different (P < 0.05)?	No
	ANOVA table	SS	DF	MS	F (DFn, DFd)	P value				ANOVA table	SS	DF	MS	F (DFn, DFd)	P value
	Treatment (between columns)	149.4	2	74.68	F (2, 6) = 69.78	P<0.0001				Treatment (between columns)	165.3	2	82.67	F (2, 6) = 16.04	P=0.0039
	Residual (within columns)	6.421	6	1.07						Residual (within columns)	30.93	6	5.155
	Total	155.8	8							Total	196.3	8
	Tukey's multiple comparisons test	Mean Diff.	95.00% CI of diff.	Below threshold?	Summary	Adjusted P Value				Tukey's multiple comparisons test	Mean Diff.	95.00% CI of diff.	Below threshold?	Summary	Adjusted P Value
	Col-0 ddH2O vs. Col-0 0.25 µM ABA	-6.342	-8.934 to -3.751	Yes	***	0.0007				Col-0 ddH2O vs. Col-0 0.25 µM ABA	-6.665	-12.35 to -0.9768	Yes	*	0.0266
	Col-0 ddH2O vs. Col-0 0.5 µM ABA	-9.843	-12.43 to -7.251	Yes	****	<0.0001				Col-0 ddH2O vs. Col-0 0.5 µM ABA	-10.36	-16.05 to -4.669	Yes	**	0.0034
	Col-0 0.25 µM ABA vs. Col-0 0.5 µM ABA	-3.5	-6.092 to -0.9087	Yes	*	0.0143				Col-0 0.25 µM ABA vs. Col-0 0.5 µM ABA	-3.693	-9.381 to 1.995	No	ns	0.1949
	Figure 8c_Statistical analysis									Figure 8d_Statistical analysis
	One-way ANOVA									One-way ANOVA
	F	9.922								F	15.18
	P value	0.0125								P value	0.0045
	P value summary	*								P value summary	**
	Significant diff. among means (P < 0.05)?	Yes								Significant diff. among means (P < 0.05)?	Yes
	R squared	0.7678								R squared	0.835
	Brown-Forsythe test									Brown-Forsythe test
	F (DFn, DFd)	0.8355 (2, 6)								F (DFn, DFd)	0.5462 (2, 6)
	P value	0.4785								P value	0.6055
	P value summary	ns								P value summary	ns
	Are SDs significantly different (P < 0.05)?	No								Are SDs significantly different (P < 0.05)?	No
	ANOVA table	SS	DF	MS	F (DFn, DFd)	P value				ANOVA table	SS	DF	MS	F (DFn, DFd)	P value
	Treatment (between columns)	0.6071	2	0.3036	F (2, 6) = 9.922	P=0.0125				Treatment (between columns)	0.4757	2	0.2378	F (2, 6) = 15.18	P=0.0045
	Residual (within columns)	0.1836	6	0.0306						Residual (within columns)	0.094	6	0.01567
	Total	0.7907	8							Total	0.5697	8
	Tukey's multiple comparisons test	Mean Diff.	95.00% CI of diff.	Below threshold?	Summary	Adjusted P Value				Tukey's multiple comparisons test	Mean Diff.	95.00% CI of diff.	Below threshold?	Summary	Adjusted P Value
	Col-0 ddH2O vs. 10 µM GA3	0.4121	-0.02608 to 0.8503	No	ns	0.0627				Col-0 ddH2O vs. 10 µM GA3	0.4584	0.1448 to 0.7720	Yes	**	0.0099
	Col-0 ddH2O vs. 100 µM GA3	0.6258	0.1876 to 1.064	Yes	*	0.0111				Col-0 ddH2O vs. 100 µM GA3	0.5125	0.1989 to 0.8260	Yes	**	0.0058
	10 µM GA3 vs. 100 µM GA3	0.2137	-0.2245 to 0.6519	No	ns	0.3571				10 µM GA3 vs. 100 µM GA3	0.05407	-0.2595 to 0.3676	No	ns	0.8604
e,f
											Col-0 p35S:HA-YFP-ERF58		pixel density
											timepoint	0.5 µM ABA			HA/ACT
										HA	1 h	-	49.415		0.394648
												+	40.536		0.292244
											3 h	-	76.731		0.559962
												+	110.496		0.914324
											6 h	-	128.289		1.12074
												+	166.861		1.39299
											12 h	-	110.41		0.856735
												+	171.941		1.70203
										ACT	1 h	-	125.213
												+	138.706
											3 h	-	137.029
												+	120.85
											6 h	-	114.468
												+	119.786
											12 h	-	128.873
												+	101.021
											Col-0 p35S:HA-YFP-ERF58			pixel density
											timepoint	100 µM GA3			HA/ACT
										HA	1 h	-	14.032		0.129963
												+	31.242		0.258412
											3 h	-	110.989		0.791033
												+	93.069		0.57393
											6 h	-	116.921		0.689279
												+	105.661		0.658854
											12 h	-	119.226		0.880989
												+	111.532		0.809846
										ACT	1 h	-	107.969
												+	120.9
											3 h	-	140.309
												+	162.161
											6 h	-	169.628
												+	160.371
											12 h	-	135.332
												+	137.72

## Sheet: fig S1
Figure S1a
	Red (R)													Dark (D)

## Sheet: fig S2
Figure S2
c,d	qPCR
	Biological replicate 1	Ct value						normalized value		Figure S2c_Statistical analysis								Figure S2d_Statistical analysis
		ACT7	ACT7	ACT7	ERF58	ERF58	ERF58	ERF58/ACT7		One-way ANOVA								unpaired t test
	Col-0	26.5045	26.6847	26.603	28.1422	28.3548	28.2982	1.00013		F	1149
	erf58-1	26.3658	26.3263	26.4224	29.536	29.9959	29.9914	0.290106		P value	<0.0001							Column B	erf55-1
	erf58-2	25.8719	25.9278	25.9943	29.3904	30.0978	30.0308	0.215784		P value summary	****							vs.	vs.
		ACT7	ACT7	ACT7	ERF55	ERF55	ERF55	ERF55/ACT7		Significant diff. among means (P < 0.05)?	Yes							Column A	Col-0
	Col-0	25.3719	25.1229	25.062	30.1533	29.7001	29.2468	1.01508		R squared	0.9974
	erf55-1	23.3606	23.9857	23.0268	38.8144	36	38	0.00224822										Unpaired t test
										Brown-Forsythe test								P value	<0.0001
	Biological replicate 2	Ct value						normalized value		F (DFn, DFd)	0.9259 (2, 6)							P value summary	****
		ACT7	ACT7	ACT7	ERF58	ERF58	ERF58	ERF58/ACT7		P value	0.4462							Significantly different (P < 0.05)?	Yes
	Col-0	26.6156	26.3514	26.8251	28.208	28.3009	28.018	1.02319		P value summary	ns							One- or two-tailed P value?	Two-tailed
	erf58-1	26.2466	26.4504	26.42	30.105	30.0904	30.2337	0.221289		Are SDs significantly different (P < 0.05)?	No							t, df	t=136.8, df=3
	erf58-2	25.7609	25.9887	25.9875	29.8823	29.4998	30.11	0.20351
		ACT7	ACT7	ACT7	ERF55	ERF55	ERF55	ERF55/ACT7		ANOVA table	SS	DF	MS	F (DFn, DFd)	P value			How big is the difference?
	Col-0	26.6941	26.6252	26.7877	32.8414	33.6621	33.5488	1.03472		Treatment (between columns)	1.2	2	0.6002	F (2, 6) = 1149	P<0.0001			Mean of column A	1.02
	erf55-1	27.009	26.957	26.9904	n.d.	n.d.	n.d.			Residual (within columns)	0.003133	6	0.0005222					Mean of column B	0
										Total	1.203	8						Difference between means (B - A) ± SEM	-1.020 ± 0.007454
																		95% confidence interval	-1.044 to -0.9963
	Biological replicate 3	Ct value						normalized value		Tukey's multiple comparisons test	Mean Diff.	95.00% CI of diff.	Below threshold?	Summary	Adjusted P Value			R squared (eta squared)	0.9998
		ACT7	ACT7	ACT7	ERF58	ERF58	ERF58	ERF58/ACT7		Col-0 vs. erf58-1	0.7467	0.6894 to 0.8039	Yes	****	<0.0001
	Col-0	26.3101	26.5636	26.956	28.451	28.389	28.8346	1.00448		Col-0 vs. erf58-2	0.8	0.7427 to 0.8573	Yes	****	<0.0001			F test to compare variances
	erf58-1	26.6899	26.113	26.3213	30.2525	30.5247	30.0428	0.266833		erf58-1 vs. erf58-2	0.05333	-0.003917 to 0.1106	No	ns	0.0649			F, DFn, Dfd
	erf58-2	25.9831	25.9829	25.8732	30.1845	30.3982	30.1181	0.198059										P value
		ACT7	ACT7	ACT7	ERF55	ERF55	ERF55	ERF55/ACT7										P value summary
	Col-0	26.0734	26.5875	26.7574	29.9475	30	30.6322	1.01183										Significantly different (P < 0.05)?
	erf55-1	24.0967	24.9814	24.8917	36.9246	36	36.7726	0.00388735
																		Data analyzed
																		Sample size, column A	3
																		Sample size, column B	2
	average	normalized value	S.D.
		ERF58/ACT7	ERF58/ACT1
	Col-0	1.00927	0.0122518
	erf58-1	0.259409	0.0350039
	erf58-2	0.205784	0.00907902
		ERF55/ACT7
	Col-0	1.02054	0.0123818
	erf55-1	0.00306778	0.00115904
e
								Col-0 p35S:HA-YFP-ERF58 2A	Col-0 p35S:HA-YFP-ERF58 21C
							HA	132.352	92.892
							ACT	120.98	128.568
							HA/ACT	1.094	0.722513

[truncated: 13 more sheets: fig S3, fig S4, fig S5, fig S6, fig S7, fig S8, fig S9, fig S10, fig S11, fig S12, fig S13, fig S14, fig S15]
