# Supplementary material for: The phytochrome interacting proteins ERF55 and ERF58 repress light-induced seed germination in Arabidopsis thaliana
Source: Nat Commun. 2022 Mar 29;13:1656. doi: 10.1038/s41467-022-29315-3 (PMC8964797; doi:10.1038/s41467-022-29315-3)
Supplement: Supplementary file 7 — Source Data [file 41467_2022_29315_MOESM7_ESM.zip › Source Data/Additional Source Data --- Fig 5c --- Quantification of ABA.ods]

## Sheet: Sheet1
– Seeds for quantification of ABA content:
Samples	weight dry seed (g)
C1 (Col-0)	1.5
C2 (Col-0)	1.5
C3 (Col-0)	1.5
E1 (erf55-1 erf58-2)	1.5
E2 (erf55-1 erf58-2)	1.5
E3 (erf55-1 erf58-2)	1.5
D1 (ERF58ox-21C)	1.5
D2 (ERF58ox-21C)	1.5
D3 (ERF58ox-21C)	1.5
– Seeds were incubated in water for 24 hours
– water content is the same for all genotypes (100 mg dry seeds correspond to approx. 330 mg of seeds after 24 hours incubation in water)
– aliquots for quantification of ABA contents were weighed (approx. 100 mg seeds after 24 hours incubation in water):
Samples	weight (mg) = "FW"
C1-1	105
C1-2	97
C2-1	93
C2-2	94
C3-1	99
C3-2	96
E1-1	111
E1-2	98
E2-1	105
E2-2	94
E3-1	102
E3-2	104
D1-1	107
D1-2	105
D2-1	107
D2-2	107
D3-1	109
D3-2	91

## Sheet: Sheet2
Sample Name	Sample Type	Dilution Factor	Component Name	Component Type	Mass Info	Conc. Units	Actual Concentration	Expected RT	Area	Retention Time	Used	Calculated Concentration	Ion Ratio	Weight (mg)	H6ABA ratio		AVG	St in %
C1-1	Unknown	5	H6 ABA 1	Quantifiers	269.1 / 159.1	pM	N/A	2.81	8.30E+05	2.79	TRUE	2.69E+03	0.3531	105	1.25E+00		3.36E+03	2.82E+01
C1-2	Unknown	5	H6 ABA 1	Quantifiers	269.1 / 159.1	pM	N/A	2.81	8.45E+05	2.79	TRUE	2.74E+03	0.3544	97	1.23E+00
C2-1	Unknown	5	H6 ABA 1	Quantifiers	269.1 / 159.1	pM	N/A	2.81	1.04E+06	2.79	TRUE	3.36E+03	0.3401	93	1.00E+00
C2-2	Unknown	5	H6 ABA 1	Quantifiers	269.1 / 159.1	pM	N/A	2.81	8.56E+05	2.79	TRUE	2.77E+03	0.3781	94	1.21E+00
C3-1	Unknown	5	H6 ABA 1	Quantifiers	269.1 / 159.1	pM	N/A	2.81	7.81E+05	2.78	TRUE	2.53E+03	0.2948	99	1.33E+00
C3-2	Unknown	5	H6 ABA 1	Quantifiers	269.1 / 159.1	pM	N/A	2.81	7.91E+05	2.79	TRUE	2.56E+03	0.3924	96	1.31E+00
E1-1	Unknown	5	H6 ABA 1	Quantifiers	269.1 / 159.1	pM	N/A	2.81	7.17E+05	2.79	TRUE	2.32E+03	0.3142	111	1.45E+00
E1-2	Unknown	5	H6 ABA 1	Quantifiers	269.1 / 159.1	pM	N/A	2.81	7.04E+05	2.79	TRUE	2.28E+03	0.3616	98	1.48E+00
E2-1	Unknown	5	H6 ABA 1	Quantifiers	269.1 / 159.1	pM	N/A	2.81	8.17E+05	2.8	TRUE	2.65E+03	0.3524	105	1.27E+00
E2-2	Unknown	5	H6 ABA 1	Quantifiers	269.1 / 159.1	pM	N/A	2.81	1.03E+06	2.77	TRUE	3.32E+03	0.3365	94	1.01E+00
E3-1	Unknown	5	H6 ABA 1	Quantifiers	269.1 / 159.1	pM	N/A	2.81	9.80E+05	2.79	TRUE	3.17E+03	0.391	102	1.06E+00
E3-2	Unknown	5	H6 ABA 1	Quantifiers	269.1 / 159.1	pM	N/A	2.81	8.76E+05	2.78	TRUE	2.84E+03	0.3847	104	1.19E+00
D1-1	Unknown	5	H6 ABA 1	Quantifiers	269.1 / 159.1	pM	N/A	2.81	1.44E+06	2.78	TRUE	4.67E+03	0.3546	107	7.21E-01
D1-2	Unknown	5	H6 ABA 1	Quantifiers	269.1 / 159.1	pM	N/A	2.81	1.40E+06	2.79	TRUE	4.54E+03	0.369	105	7.42E-01
D2-1	Unknown	5	H6 ABA 1	Quantifiers	269.1 / 159.1	pM	N/A	2.81	1.69E+06	2.79	TRUE	5.48E+03	0.3417	107	6.14E-01
D2-2	Unknown	5	H6 ABA 1	Quantifiers	269.1 / 159.1	pM	N/A	2.81	1.08E+06	2.78	TRUE	3.51E+03	0.326	107	9.59E-01
D3-1	Unknown	5	H6 ABA 1	Quantifiers	269.1 / 159.1	pM	N/A	2.81	1.35E+06	2.78	TRUE	4.38E+03	0.3383	109	7.68E-01
D3-2	Unknown	5	H6 ABA 1	Quantifiers	269.1 / 159.1	pM	N/A	2.81	1.47E+06	2.78	TRUE	4.77E+03	0.346	91	7.05E-01
Mastermix 10 pM	Standard	1	H6 ABA 1	Quantifiers	269.1 / 159.1	pM	10	2.81	2.59E+04	2.79	TRUE	1.68E+01	0.6084
Mastermix 10 pM	Standard	1	H6 ABA 1	Quantifiers	269.1 / 159.1	pM	10	2.81	3.14E+04	2.8	TRUE	2.04E+01	0.2394
Mastermix 10 pM	Standard	1	H6 ABA 1	Quantifiers	269.1 / 159.1	pM	10	2.81	2.81E+04	2.79	TRUE	1.82E+01	0.5973
Mastermix 25 pM	Standard	1	H6 ABA 1	Quantifiers	269.1 / 159.1	pM	25	2.81	6.03E+04	2.8	TRUE	3.90E+01	0.4987
Mastermix 25 pM	Standard	1	H6 ABA 1	Quantifiers	269.1 / 159.1	pM	25	2.81	5.01E+04	2.8	TRUE	3.24E+01	0.9397
Mastermix 25 pM	Standard	1	H6 ABA 1	Quantifiers	269.1 / 159.1	pM	25	2.81	5.47E+04	2.79	TRUE	3.54E+01	0.4804
Mastermix 50 pM	Standard	1	H6 ABA 1	Quantifiers	269.1 / 159.1	pM	50	2.81	1.14E+05	2.82	TRUE	7.35E+01	0.5614
Mastermix 50 pM	Standard	1	H6 ABA 1	Quantifiers	269.1 / 159.1	pM	50	2.81	1.55E+05	2.81	TRUE	1.00E+02	0.4903
Mastermix 50 pM	Standard	1	H6 ABA 1	Quantifiers	269.1 / 159.1	pM	50	2.81	1.53E+05	2.81	TRUE	9.93E+01	0.4141
Mastermix 100 pM	Standard	1	H6 ABA 1	Quantifiers	269.1 / 159.1	pM	100	2.81	2.07E+05	2.81	TRUE	1.34E+02	0.4286
Mastermix 100 pM	Standard	1	H6 ABA 1	Quantifiers	269.1 / 159.1	pM	100	2.81	2.42E+05	2.8	TRUE	1.57E+02	0.3446
Mastermix 100 pM	Standard	1	H6 ABA 1	Quantifiers	269.1 / 159.1	pM	100	2.81	2.24E+05	2.82	TRUE	1.45E+02	0.3676
Mastermix 250 pM	Standard	1	H6 ABA 1	Quantifiers	269.1 / 159.1	pM	250	2.81	5.04E+05	2.8	TRUE	3.26E+02	0.3951
Mastermix 250 pM	Standard	1	H6 ABA 1	Quantifiers	269.1 / 159.1	pM	250	2.81	5.11E+05	2.81	TRUE	3.31E+02	0.3996
Mastermix 250 pM	Standard	1	H6 ABA 1	Quantifiers	269.1 / 159.1	pM	250	2.81	5.13E+05	2.82	TRUE	3.32E+02	0.3698
Mastermix 500 pM	Standard	1	H6 ABA 1	Quantifiers	269.1 / 159.1	pM	500	2.81	1.04E+06	2.81	TRUE	6.70E+02	0.3583
Mastermix 500 pM	Standard	1	H6 ABA 1	Quantifiers	269.1 / 159.1	pM	500	2.81	1.11E+06	2.81	TRUE	7.16E+02	0.3486
Mastermix 500 pM	Standard	1	H6 ABA 1	Quantifiers	269.1 / 159.1	pM	500	2.81	9.87E+05	2.81	TRUE	6.39E+02	0.3678
Mastermix 1000 pM	Standard	1	H6 ABA 1	Quantifiers	269.1 / 159.1	pM	1000	2.81	2.04E+06	2.8	TRUE	1.32E+03	0.358
Mastermix 1000 pM	Standard	1	H6 ABA 1	Quantifiers	269.1 / 159.1	pM	1000	2.81	2.25E+06	2.81	TRUE	1.46E+03	0.3389
Mastermix 1000 pM	Standard	1	H6 ABA 1	Quantifiers	269.1 / 159.1	pM	1000	2.81	1.99E+06	2.8	TRUE	1.29E+03	0.3356
Mastermix 10000 pM	Standard	1	H6 ABA 1	Quantifiers	269.1 / 159.1	pM	10000	2.81	1.48E+07	2.8	TRUE	9.55E+03	0.3326
Mastermix 10000 pM	Standard	1	H6 ABA 1	Quantifiers	269.1 / 159.1	pM	10000	2.81	1.35E+07	2.8	TRUE	8.73E+03	0.3545
Mastermix 10000 pM	Standard	1	H6 ABA 1	Quantifiers	269.1 / 159.1	pM	10000	2.81	1.48E+07	2.82	TRUE	9.58E+03	0.3382
Mastermix 100000 pM	Standard	1	H6 ABA 1	Quantifiers	269.1 / 159.1	pM	100000	2.81	4.51E+07	2.81	FALSE	2.92E+04	0.3897
Mastermix 100000 pM	Standard	1	H6 ABA 1	Quantifiers	269.1 / 159.1	pM	100000	2.81	4.77E+07	2.81	FALSE	3.09E+04	0.3427
Mastermix 100000 pM	Standard	1	H6 ABA 1	Quantifiers	269.1 / 159.1	pM	100000	2.81	5.08E+07	2.82	FALSE	3.29E+04	0.3356
																with H6ABA corr					without H6ABA corr			Data shown in Fig. 5c
Sample Name	Sample Type	Dilution Factor	Component Name	Component Type	Mass Info	Conc. Units	Actual Concentration	Expected RT	Area	Retention Time	Used	Calculated Concentration	Ion Ratio	H6ABA factor	Weight (mg)	pmol/g FW	ng/g FW	AVG ext1+2	AVG all to one group	St	pmol/g FW	ng/g FW	AVG ext1+2	AVG all to one group	St
C1-1	Unknown	5	ABA 1	Quantifiers	263.1 / 153.0	pM	N/A	2.82	6.86E+04	2.81	TRUE	2.00E+02	0.32	1.25E+00	105	1.81E+00	4.78E-01	4.79E-01	5.40E-01	0.134485530614292	1.45E+00	3.82E-01	3.87E-01	4.36E-01	0.0772930328817747
C1-2	Unknown	5	ABA 1	Quantifiers	263.1 / 153.0	pM	N/A	2.82	6.50E+04	2.81	TRUE	1.89E+02	0.3143	1.23E+00	97	1.82E+00	4.81E-01				1.48E+00	3.91E-01
C2-1	Unknown	5	ABA 1	Quantifiers	263.1 / 153.0	pM	N/A	2.82	5.54E+04	2.8	TRUE	1.61E+02	0.4047	1.00E+00	93	1.32E+00	3.48E-01	4.24E-01			1.32E+00	3.48E-01	3.80E-01
C2-2	Unknown	5	ABA 1	Quantifiers	263.1 / 153.0	pM	N/A	2.82	6.64E+04	2.81	TRUE	1.93E+02	0.3237	1.21E+00	94	1.90E+00	5.00E-01				1.56E+00	4.12E-01
C3-1	Unknown	5	ABA 1	Quantifiers	263.1 / 153.0	pM	N/A	2.82	9.46E+04	2.8	TRUE	2.75E+02	0.3281	1.33E+00	99	2.81E+00	7.43E-01	7.15E-01			2.11E+00	5.58E-01	5.41E-01
C3-2	Unknown	5	ABA 1	Quantifiers	263.1 / 153.0	pM	N/A	2.82	8.61E+04	2.8	TRUE	2.50E+02	0.1927	1.31E+00	96	2.60E+00	6.87E-01				1.98E+00	5.24E-01
E1-1	Unknown	5	ABA 1	Quantifiers	263.1 / 153.0	pM	N/A	2.82	3.37E+04	2.8	TRUE	9.80E+01	0.2736	1.45E+00	111	9.73E-01	2.57E-01	2.97E-01	2.33E-01	0.0521069801685454	6.71E-01	1.77E-01	2.03E-01	1.88E-01	0.0283410253866913
E1-2	Unknown	5	ABA 1	Quantifiers	263.1 / 153.0	pM	N/A	2.82	3.84E+04	2.8	TRUE	1.12E+02	0.4656	1.48E+00	98	1.28E+00	3.37E-01				8.65E-01	2.29E-01
E2-1	Unknown	5	ABA 1	Quantifiers	263.1 / 153.0	pM	N/A	2.82	2.51E+04	2.81	TRUE	7.30E+01	0.2523	1.27E+00	105	6.72E-01	1.77E-01	1.93E-01			5.28E-01	1.40E-01	1.73E-01
E2-2	Unknown	5	ABA 1	Quantifiers	263.1 / 153.0	pM	N/A	2.82	3.31E+04	2.78	TRUE	9.63E+01	0.2783	1.01E+00	94	7.90E-01	2.09E-01				7.79E-01	2.06E-01
E3-1	Unknown	5	ABA 1	Quantifiers	263.1 / 153.0	pM	N/A	2.82	3.52E+04	2.81	TRUE	1.02E+02	0.3664	1.06E+00	102	8.09E-01	2.14E-01	2.10E-01			7.63E-01	2.02E-01	1.87E-01
E3-2	Unknown	5	ABA 1	Quantifiers	263.1 / 153.0	pM	N/A	2.82	3.09E+04	2.8	TRUE	8.98E+01	0.3687	1.19E+00	104	7.78E-01	2.06E-01				6.56E-01	1.73E-01
D1-1	Unknown	5	ABA 1	Quantifiers	263.1 / 153.0	pM	N/A	2.82	1.89E+05	2.85	TRUE	5.50E+02	6.8365	7.21E-01	107	2.82E+00	7.44E-01	6.98E-01	7.21E-01	0.125452079633508	3.91E+00	1.03E+00	9.56E-01	9.74E-01	0.196862762340785
D1-2	Unknown	5	ABA 1	Quantifiers	263.1 / 153.0	pM	N/A	2.82	1.58E+05	2.8	TRUE	4.60E+02	0.2962	7.42E-01	105	2.47E+00	6.53E-01				3.33E+00	8.80E-01
D2-1	Unknown	5	ABA 1	Quantifiers	263.1 / 153.0	pM	N/A	2.82	1.62E+05	2.8	TRUE	4.71E+02	0.3965	6.14E-01	107	2.05E+00	5.42E-01	5.89E-01			3.34E+00	8.83E-01	7.73E-01
D2-2	Unknown	5	ABA 1	Quantifiers	263.1 / 153.0	pM	N/A	2.82	1.21E+05	2.79	TRUE	3.53E+02	0.3285	9.59E-01	107	2.41E+00	6.36E-01				2.51E+00	6.63E-01
D3-1	Unknown	5	ABA 1	Quantifiers	263.1 / 153.0	pM	N/A	2.82	2.04E+05	2.8	TRUE	5.93E+02	0.3653	7.68E-01	109	3.17E+00	8.38E-01	8.75E-01			4.14E+00	1.09E+00	1.19E+00
D3-2	Unknown	5	ABA 1	Quantifiers	263.1 / 153.0	pM	N/A	2.82	2.01E+05	2.8	TRUE	5.86E+02	0.247	7.05E-01	91	3.45E+00	9.12E-01				4.89E+00	1.29E+00
Mastermix 10 pM	Standard	1	ABA 1	Quantifiers	263.1 / 153.0	pM	10	2.82	2.19E+04	2.8	TRUE	1.27E+01	0.3762
Mastermix 10 pM	Standard	1	ABA 1	Quantifiers	263.1 / 153.0	pM	10	2.82	3.53E+04	2.82	TRUE	2.06E+01	0.1992
Mastermix 10 pM	Standard	1	ABA 1	Quantifiers	263.1 / 153.0	pM	10	2.82	3.04E+04	2.81	TRUE	1.77E+01	0.3957
Mastermix 25 pM	Standard	1	ABA 1	Quantifiers	263.1 / 153.0	pM	25	2.82	7.60E+04	2.82	TRUE	4.42E+01	0.2631
Mastermix 25 pM	Standard	1	ABA 1	Quantifiers	263.1 / 153.0	pM	25	2.82	6.26E+04	2.82	TRUE	3.64E+01	0.3391
Mastermix 25 pM	Standard	1	ABA 1	Quantifiers	263.1 / 153.0	pM	25	2.82	7.21E+04	2.8	TRUE	4.20E+01	0.2208
Mastermix 50 pM	Standard	1	ABA 1	Quantifiers	263.1 / 153.0	pM	50	2.82	1.27E+05	2.83	TRUE	7.41E+01	0.3613
Mastermix 50 pM	Standard	1	ABA 1	Quantifiers	263.1 / 153.0	pM	50	2.82	1.64E+05	2.82	TRUE	9.57E+01	0.3897
Mastermix 50 pM	Standard	1	ABA 1	Quantifiers	263.1 / 153.0	pM	50	2.82	1.63E+05	2.82	TRUE	9.49E+01	0.3603
Mastermix 100 pM	Standard	1	ABA 1	Quantifiers	263.1 / 153.0	pM	100	2.82	1.98E+05	2.82	TRUE	1.15E+02	0.4301
Mastermix 100 pM	Standard	1	ABA 1	Quantifiers	263.1 / 153.0	pM	100	2.82	2.52E+05	2.82	TRUE	1.47E+02	0.3247
Mastermix 100 pM	Standard	1	ABA 1	Quantifiers	263.1 / 153.0	pM	100	2.82	2.56E+05	2.83	TRUE	1.49E+02	0.3363
Mastermix 250 pM	Standard	1	ABA 1	Quantifiers	263.1 / 153.0	pM	250	2.82	6.06E+05	2.82	TRUE	3.53E+02	0.3247
Mastermix 250 pM	Standard	1	ABA 1	Quantifiers	263.1 / 153.0	pM	250	2.82	5.74E+05	2.83	TRUE	3.34E+02	0.3423
Mastermix 250 pM	Standard	1	ABA 1	Quantifiers	263.1 / 153.0	pM	250	2.82	6.08E+05	2.83	TRUE	3.54E+02	0.3021
Mastermix 500 pM	Standard	1	ABA 1	Quantifiers	263.1 / 153.0	pM	500	2.82	1.20E+06	2.83	TRUE	7.00E+02	0.3407
Mastermix 500 pM	Standard	1	ABA 1	Quantifiers	263.1 / 153.0	pM	500	2.82	1.22E+06	2.83	TRUE	7.07E+02	0.3624
Mastermix 500 pM	Standard	1	ABA 1	Quantifiers	263.1 / 153.0	pM	500	2.82	1.14E+06	2.82	TRUE	6.60E+02	0.3112
Mastermix 1000 pM	Standard	1	ABA 1	Quantifiers	263.1 / 153.0	pM	1000	2.82	2.17E+06	2.82	TRUE	1.26E+03	0.3307
Mastermix 1000 pM	Standard	1	ABA 1	Quantifiers	263.1 / 153.0	pM	1000	2.82	2.41E+06	2.83	TRUE	1.40E+03	0.3352
Mastermix 1000 pM	Standard	1	ABA 1	Quantifiers	263.1 / 153.0	pM	1000	2.82	2.17E+06	2.82	TRUE	1.26E+03	0.3287
Mastermix 10000 pM	Standard	1	ABA 1	Quantifiers	263.1 / 153.0	pM	10000	2.82	1.61E+07	2.82	TRUE	9.38E+03	0.3208
Mastermix 10000 pM	Standard	1	ABA 1	Quantifiers	263.1 / 153.0	pM	10000	2.82	1.59E+07	2.82	TRUE	9.23E+03	0.3423
Mastermix 10000 pM	Standard	1	ABA 1	Quantifiers	263.1 / 153.0	pM	10000	2.82	1.60E+07	2.83	TRUE	9.32E+03	0.2935
Mastermix 100000 pM	Standard	1	ABA 1	Quantifiers	263.1 / 153.0	pM	100000	2.82	5.58E+07	2.83	FALSE	3.25E+04	0.3179
Mastermix 100000 pM	Standard	1	ABA 1	Quantifiers	263.1 / 153.0	pM	100000	2.82	5.41E+07	2.83	FALSE	3.15E+04	0.3314
Mastermix 100000 pM	Standard	1	ABA 1	Quantifiers	263.1 / 153.0	pM	100000	2.82	5.60E+07	2.84	FALSE	3.26E+04	0.326
